# Supplementary material for: Epitope-engineered human hematopoietic stem cells are shielded from CD123-targeted immunotherapy
Source: J Exp Med. 2023 Sep 29;220(12):e20231235. doi: 10.1084/jem.20231235 (PMC10541312; doi:10.1084/jem.20231235)
Supplement: Table S1 — includes off-target sites of the CD123-targeting gRNA based on computational prediction. [file JEM_20231235_TableS1.xlsx]

## Sheet: Sheet1
Table S1. Computational off-target prediction
	chr	start	end	n_b	s_b	strand	guide	target	mismatches	bulges	bulge_type	gRNA	cluster	bulge_pos	insertion	deletion	CFD_score	MIT_score	CFD_final	max_CFD_score	max_MIT_score
OnT	chrX	1345396	1345416	.	.	-	GTCTTTAACACACTCGATATNNN	GTCTTTAACACACTCGATATCGG	0	0	X	sg2440	27825	NA	NA	NA	1	1	1	1	1
	chrY	1345396	1345416	.	.	-	GTCTTTAACACACTCGATATNNN	GTCTTTAACACACTCGATATCGG	0	0	X	sg2440	29440	NA	NA	NA	1	1	1	1	1
OT1	chr17	32136676	32136697	.	.	-	GTCTTT-AACACACTCGATATNNN	GcCTTTCAACACACTCGtTATTGG	2	1	DNA	sg2440	10117	7	NA	C	0.114286	0	0	0.0808081	0
OT2	chr10	61350729	61350748	.	.	+	GTCTTTAACACACTCGATATNNN	GTtTTTAA-ACACTgGATATTGG	2	1	RNA	sg2440	2816	9	C	NA	0.034375	0.0320959	0.0142788	0.0175	0.0320959
OT3	chr7	30072218	30072237	.	.	+	GTCTTTAACACACTCGATATNNN	G-CTTTAACACACTgGATAcTGG	2	1	RNA	sg2440	23825	2	T	NA	0.00454545	0	0.00433239	0.00433239	0
OT4	chr4	107801720	107801739	.	.	+	GTCTTTAACACACTCGATATNNN	GTCTTTAACACACTCcAT-TCGG	1	1	RNA	sg2440	18980	19	A	NA	0	0	0	0	0
OT5	chr9	9095633	9095652	.	.	+	GTCTTTAACACACTCGATATNNN	GTCTTTAAtACACTC-ATgTAGG	2	1	RNA	sg2440	26728	16	G	NA	0.328125	0	0	0	0
OT6	chr9	124360002	124360021	.	.	+	GTCTTTAACACACTCGATATNNN	GTCTTTAACACACaC-cTATAGG	2	1	RNA	sg2440	27711	16	G	NA	0.109244	0	0	0	0
