# Supplementary material for: Epitope-engineered human hematopoietic stem cells are shielded from CD123-targeted immunotherapy
Source: J Exp Med. 2023 Sep 29;220(12):e20231235. doi: 10.1084/jem.20231235 (PMC10541312; doi:10.1084/jem.20231235)
Supplement: Table S2 — lists Discover-Seq data. [file JEM_20231235_TableS2.xlsx]

## Sheet: A. CD123_filtered
Table S2. DISCOVER-Seq
A. CD123_filtered:
Chr:Start-End	Cutsite	Discoscore	Cutsite Ends	Strand	PAM	Guide sequence	Mismatches
chrX:1345397-1345416	1345399	207	192	antisense	NGG	GTCTTTAACACACTCGATAT	0	OnT
chr4:98393545-98393564	98393547	9	4	antisense	NGG	TTCTGTTACACTTTCAGTAT	7	OT7
chr5:76852262-76852281	76852264	9	3	antisense	NAG	TTTTTTATTACATTTGATAG	7	OT8
chr6:117017325-117017344	117017327	9	9	antisense	NAG	GTCCTTAACCCACTTTTTGA	7	OT9
chr17:74873985-74874004	74873987	8	3	antisense	NGG	GCCTTTAACTCCTTGGAACT	7	OT10
chr11:77447109-77447128	77447125	7	3	sense	NAG	TTCTATAACACATCCGCTAT	5	OT11
chr1:230302954-230302973	230302956	7	3	antisense	NAG	GGCTTTAACACACATTAATT	6	OT12
chr2:209774760-209774779	209774762	7	3	antisense	NGG	TGCTTTAAGAAACTAGATAA	6	OT13
chr6:104499843-104499862	104499845	7	5	antisense	NAG	GTCTCTAACATACTATTTTT	6	OT14
chr11:123716422-123716441	123716424	7	7	antisense	NAG	TTTTTTAACAAAATGGAAAG	7	OT15
chr2:161232988-161233007	161232990	7	4	antisense	NAG	TTTTTTAAAAAACTCATTTT	7	OT16
chr5:164782381-164782400	164782397	7	4	sense	NAG	TTCTTTTATTCAGTTTATAT	7	OT17
chr14:23671996-23672015	23672012	7	6	sense	NAG	CTCTTGAAGATACTTGATGG	7
chr15:44003424-44003443	44003426	7	3	antisense	NAG	GGTTTTAACAACCTACATCT	7
chr1:160876572-160876591	160876588	6	5	sense	NGG	GCCATTAACATTCTAGCTAC	7
chr1:37513364-37513383	37513380	6	3	sense	NAG	GTCCTAAAAACAAACGTTAC	7
chr4:23452581-23452600	23452583	6	6	antisense	NAG	GTATTTAGCAAAATAAAAAT	7
chr4:38282453-38282472	38282469	6	6	sense	NAG	ATTCTTAACACTCTCCTTTT	7
chr4:46768054-46768073	46768056	6	6	antisense	NGG	TGCTGTAGCACACGCCATTT	7
chr5:75574555-75574574	75574557	6	5	antisense	NAG	GTCTTAAACACATTTTACTA	7
chr6:42392536-42392555	42392538	6	4	antisense	NAG	GTCTTACACACACAGAATTT	6
chr6:42811139-42811158	42811155	6	5	sense	NAG	GTATTTTAGATATTAGATAT	6
chr7:91072231-91072250	91072247	6	6	sense	NGG	GGTTGTCAGACACCCTATAT	7
chr9:68777861-68777880	68777863	6	3	antisense	NAG	GTCTACAAAAAAATTAATAT	7
chr9:86170488-86170507	86170504	6	3	sense	NAG	TTCTTTAATACATTTTTTAA	7
chr12:5414020-5414039	5414022	6	3	antisense	NGG	ATATTAAACATAATTGATCT	7
chr13:101500635-101500654	101500637	6	4	antisense	NAG	GTTACTAACCAACCCAATAT	7
chr15:35102144-35102163	35102160	6	4	sense	NGG	GTCTTGAACCCAGGAGGTAA	7
chr16:11111612-11111631	11111628	6	3	sense	NAG	GTCCGTAAGAAAATCCATTT	7
chrX:116397509-116397528	116397525	6	6	sense	NAG	TACTTGTAGATTCTCGATAT	7
chr1:150396163-150396182	150396179	5	4	sense	NGG	GTCCTTAACTCACTTTTTGA	7
chr1:198967994-198968013	198968010	5	3	sense	NAG	GTTTTTACTACGTGGGATAT	7
chr1:228239661-228239680	228239663	5	4	antisense	NAG	GTCTTCAAAACGATCACTAA	7
chr1:24872436-24872455	24872438	5	5	antisense	NAG	GCCTTGGACACCCTCCTTTT	7
chr1:73348984-73349003	73348986	5	5	antisense	NAG	TCCATAATCACTCTGGATAT	7
chr1:76267802-76267821	76267804	5	3	antisense	NGG	TTCTGTAAGAAACCCTATCT	7
chr2:125241448-125241467	125241464	5	3	sense	NGG	GTTTTTAACCAACCAGGTAT	6
chr2:151497647-151497666	151497663	5	5	sense	NGG	GTGTTTGACTCTTTCCATCT	7
chr2:158537676-158537695	158537692	5	4	sense	NGG	ATGTCTGACAAACTTGATAC	7
chr2:161902289-161902308	161902291	5	3	antisense	NAG	GTTTTGAAAGCACTTTATAT	6
chr2:21368644-21368663	21368646	5	4	antisense	NGG	TCCTTTAACACAATCAAGCA	7
chr2:213990843-213990862	213990845	5	5	antisense	NGG	CTGTTTTACAAATTCCATAT	6
chr2:217534119-217534138	217534121	5	4	antisense	NAG	GTCAATGACAGACTGCATAT	6
chr2:23727568-23727587	23727570	5	3	antisense	NGG	GTTTTCAACTCATTGGGTAT	6
chr2:37558013-37558032	37558015	5	4	antisense	NAG	TTCACTCACATAGTTGATAT	7
chr2:4207058-4207077	4207060	5	4	antisense	NGG	GTAATTAACATACGCCAGAG	7
chr2:46599864-46599883	46599880	5	3	sense	NGG	CTCTTGCTCACACTTCACAT	7
chr2:61633392-61633411	61633408	5	5	sense	NGG	ATCTTTTACAATATACATAT	7
chr2:83826419-83826438	83826435	5	3	sense	NAG	TTCTTTTTCACCATCACTAT	7
chr2:95516089-95516108	95516091	5	5	antisense	NAG	ATCTTCCTCACACTCAATCT	6
chr2:99592109-99592128	99592125	5	4	sense	NGG	GGGTTAAAAACCCTCAAAAT	7
chr3:131306513-131306532	131306515	5	3	antisense	NAG	AGCTCTAGCCCACTCAACAT	7
chr3:172065452-172065471	172065454	5	3	antisense	NGG	CTATTTCACACACAGGAAGT	7
chr4:110801722-110801741	110801724	5	3	antisense	NAG	TCCTTTGAAAGACTGGATAA	7
chr4:113827888-113827907	113827890	5	3	antisense	NGG	TGATTTTGCCCACTCTATAT	7
chr4:121189574-121189593	121189576	5	5	antisense	NAG	GTAATTAAGACACCTGAACT	7
chr4:122599865-122599884	122599867	5	3	antisense	NGG	GTCCTTAGCAGTCAAGATAT	6
chr4:128948874-128948893	128948876	5	4	antisense	NAG	CTTTTCAAAATACTTGATAA	7
chr4:160724372-160724391	160724374	5	4	antisense	NAG	ATTTCTACCATATTCCATAT	7
chr4:39704462-39704481	39704464	5	4	antisense	NAG	GTCTTTGTAACACTGTATAC	6
chr5:102466634-102466653	102466636	5	5	antisense	NAG	CTCTTTTACACTCTTGGTGG	7
chr5:124181356-124181375	124181372	5	3	sense	NAG	GTGTTTCCCACAGTCTATTC	7
chr5:144702366-144702385	144702368	5	4	antisense	NAG	GCCTTTTCCAGTATCAATAT	7
chr5:166211956-166211975	166211972	5	3	sense	NGG	GTCTTCCACACCCATGACTT	7
chr5:31519695-31519714	31519697	5	5	antisense	NGG	GTCTTTAACATGATGAAGAA	7
chr5:36611659-36611678	36611675	5	4	sense	NGG	GTCATGAAAGCATTAGATAA	7
chr5:54623367-54623386	54623369	5	5	antisense	NAG	CTCTTGAAGACACTCGTGAA	6
chr5:85129060-85129079	85129076	5	4	sense	NAG	GTCTATAAATTCAACGATAT	7
chr5:96395377-96395396	96395379	5	3	antisense	NGG	TTGTTTATAATACTCCATAG	7
chr6:132125654-132125673	132125670	5	3	sense	NAG	GTCTTTAAAACCATAACTTT	7
chr6:140907678-140907697	140907680	5	5	antisense	NGG	TTCTTCTACTCAGTTGTTAT	7
chr6:156169137-156169156	156169139	5	4	antisense	NGG	GTCTGTGTTACTCTTGGTAT	7
chr6:77607872-77607891	77607874	5	3	antisense	NGG	GTCTTTGTCAGACTAAATTA	7
chr7:153983450-153983469	153983466	5	5	sense	NAG	AACTTTAAGCCAGTAGATCT	7
chr7:91572035-91572054	91572037	5	4	antisense	NGG	GCCTTCAACATACTAGCATT	7
chr7:9283010-9283029	9283012	5	4	antisense	NAG	CTCTTTGGGCCACTCTCTAT	7
chr8:112756372-112756391	112756374	5	4	antisense	NGG	CTCTTTAAAATACTCCTATT	7
chr8:129413389-129413408	129413405	5	3	sense	NGG	GTCTAGTACTCACCAGACAT	7
chr8:138032367-138032386	138032369	5	4	antisense	NGG	GTATTTTAAATTCTAAATAT	7
chr8:14012870-14012889	14012886	5	4	sense	NAG	GTATTTAGCACATACTTTCT	7
chr8:41302503-41302522	41302519	5	5	sense	NAG	TTCTGTAAGAAATCCGATCT	7
chr8:58334163-58334182	58334179	5	3	sense	NAG	GACTTTAATACCCTCACAGT	7
chr8:61603716-61603735	61603732	5	4	sense	NGG	GTACTTCACACATTAGAAAG	7
chr9:76727131-76727150	76727147	5	4	sense	NAG	GGCCTTGACCCACTAGATGC	7
chr10:116445064-116445083	116445066	5	3	antisense	NAG	GATTTTACTACACTGCATTT	7
chr10:128992782-128992801	128992784	5	3	antisense	NAG	TTCTTTGAGAAAGTGGATAA	7
chr10:22171999-22172018	22172015	5	5	sense	NAG	GTATTTATTCCACTTCATCT	7
chr11:44589383-44589402	44589399	5	3	sense	NGG	GTTTTTAACACAGGAAAGCT	7
chr12:51774641-51774660	51774657	5	4	sense	NAG	GTCTCAAAGGCCCTTGTTAT	7
chr12:73253333-73253352	73253335	5	3	antisense	NGG	GTCTTCTTCACAGGCCAAAT	7
chr12:77016358-77016377	77016360	5	5	antisense	NAG	ATCTTTTACACTTTTGATTG	7
chr12:79862546-79862565	79862548	5	4	antisense	NGG	GTTTTTAGCTTTCTTGCTAT	7
chr12:91160175-91160194	91160191	5	4	sense	NAG	GACATTAACAAACAAAAAAT	7
chr14:31448219-31448238	31448235	5	3	sense	NAG	AGCTTCAGCACACTTGCTAT	6
chr15:50545240-50545259	50545256	5	3	sense	NAG	GTTAATAAAACAATAGCTAT	7
chr16:11381527-11381546	11381543	5	5	sense	NAG	GTCTTTCAGACAGCAAAAAT	7
chr16:17289676-17289695	17289678	5	3	antisense	NAG	GTTTTTAATATTCTGAATAG	7
chr16:80625037-80625056	80625053	5	3	sense	NAG	GAATTTAACAGAATTGATGA	7
chr18:26660389-26660408	26660405	5	3	sense	NAG	ATCTTTAAGAAATTCGGAAA	7
chr18:49219005-49219024	49219007	5	3	antisense	NGG	GTCTTTATTAGTCTTGCTAG	7
chr18:64636662-64636681	64636678	5	5	sense	NAG	CTCTTTACCAGACACCGTAT	6
chr19:23023176-23023195	23023192	5	5	sense	NGG	TTATAGAACACACTAAAGAT	7
chr1:115063246-115063265	115063248	4	3	antisense	NGG	GTCTTTTGCCCACTTTTTAA	7
chr1:13122490-13122509	13122506	4	4	sense	NAG	GTTTTCAACATACAACATTT	7
chr1:173723621-173723640	173723637	4	3	sense	NAG	GTCCTTTGCAGGCTAGATAT	6
chr1:175263656-175263675	175263658	4	3	antisense	NGG	GTCTTTAATTTACCCTAAGT	7
chr1:194676897-194676916	194676913	4	3	sense	NAG	TTCTTTAAATATCTACATAT	7
chr1:240888808-240888827	240888810	4	3	antisense	NGG	GTGGTTAACTGAGTCGATTC	7
chr1:246213452-246213471	246213468	4	4	sense	NAG	ATCTTTGAGAAAATGGATAG	7
chr1:247400413-247400432	247400429	4	3	sense	NAG	GTGTTTCTCAAAAGCGACAT	7
chr1:31949842-31949861	31949858	4	3	sense	NAG	ATCATTAATCCAGTGGATAG	7
chr1:56748124-56748143	56748140	4	3	sense	NAG	TTCTTGTAGATTCTGGATAT	7
chr1:93877062-93877081	93877078	4	3	sense	NGG	TTCTTTAAGAGATTCAACAT	6
chr1:9568001-9568020	9568003	4	4	antisense	NAG	CTCTTCAATACAGTAGCCAT	7
chr2:110654566-110654585	110654568	4	4	antisense	NGG	ATCCTTCAAAAAGTCAATAT	7
chr2:12908049-12908068	12908051	4	4	antisense	NGG	CTCAACAACACAGGCTATAT	7
chr2:143108472-143108491	143108474	4	3	antisense	NAG	ATCTTTAGAAAATTTAATAT	7
chr2:15975361-15975380	15975377	4	3	sense	NGG	GTCGAAAACATTCTAGAAAT	7
chr2:220371861-220371880	220371877	4	4	sense	NGG	GTGTGTATGTCACTTGATTT	7
chr2:230857634-230857653	230857636	4	4	antisense	NAG	ATCCTTAACACTATGGTTGT	7
chr2:31908354-31908373	31908356	4	3	antisense	NGG	TTTTTTTACTCTCACCATAT	7
chr2:37056190-37056209	37056206	4	4	sense	NAG	GTCCACAATACAACAGATAT	7
chr2:43430785-43430804	43430801	4	4	sense	NAG	GGCTTCTACCCACTAGATGC	7
chr2:58511603-58511622	58511605	4	3	antisense	NAG	TTTTTTCAATCACTCCAGAT	7
chr2:76140-76159	76142	4	3	antisense	NGG	TACTTTATCCCATTAGAAAT	7
chr2:88209548-88209567	88209564	4	3	sense	NGG	GGCTTAAAAACCTTCCATAC	7
chr3:138192938-138192957	138192954	4	3	sense	NGG	GTGTTTTAAAAGCTCTTTAT	7
chr3:191179702-191179721	191179704	4	3	antisense	NGG	GAAATAAACCCACTCCAAAT	7
chr3:35209265-35209284	35209267	4	4	antisense	NAG	GTCTTTTACCCTTAGAATAT	7
chr3:43207624-43207643	43207640	4	4	sense	NAG	GGCTTTAACACAGAAGGGCT	7
chr3:70685392-70685411	70685408	4	4	sense	NAG	GTTCTTCATAGACTTGATGT	7
chr4:124542687-124542706	124542703	4	4	sense	NAG	TTGTTTAAGACAGTCAATCA	7
chr4:126925949-126925968	126925951	4	4	antisense	NAG	TTCTTTTAAATTCTGGATAT	6
chr4:129576610-129576629	129576626	4	4	sense	NAG	GTATGAAACCCACTTGATCA	7
chr4:150459549-150459568	150459565	4	4	sense	NGG	GACAATAACACATTCCTTAC	7
chr4:163419507-163419526	163419523	4	3	sense	NGG	TTCTTTAAATTACTAAATTT	7
chr4:48513776-48513795	48513792	4	3	sense	NAG	GATTTTAACACATATACTAT	7
chr4:785181-785200	785197	4	3	sense	NGG	GTTTTTAAAAGACACGACCC	7
chr4:86399425-86399444	86399441	4	4	sense	NAG	GTCTTTTGCCCACTTTTTAG	7
chr5:123550178-123550197	123550180	4	4	antisense	NGG	TGCTTGAAACCACTATATAT	7
chr5:142723610-142723629	142723626	4	4	sense	NGG	GTCTTTCTCCTACTCCATGG	7
chr5:162484621-162484640	162484623	4	3	antisense	NAG	GTCTAAAACATAGTGAATAA	7
chr5:170868972-170868991	170868988	4	3	sense	NAG	GTTTTTAGTATACCAGGTAT	7
chr5:29099568-29099587	29099584	4	4	sense	NGG	GACTTGCACACAGTCACTTT	7
chr5:60625855-60625874	60625857	4	3	antisense	NAG	AGCTTGAATACACACAATAG	7
chr5:64584446-64584465	64584448	4	4	antisense	NAG	GACTTTTCCATACTGGGTGT	7
chr5:85149665-85149684	85149681	4	3	sense	NAG	GTTTTTAAAATAATTGTTGT	7
chr6:126369597-126369616	126369613	4	4	sense	NGG	GTCCTTAGCCCACTTTTTGT	7
chr6:156004686-156004705	156004702	4	4	sense	NAG	GAGATTGTCCCACTCCATAT	7
chr6:22808448-22808467	22808464	4	3	sense	NGG	AACTAAATCACACTGGATGT	7
chr6:37631603-37631622	37631619	4	4	sense	NGG	GACATCCACACCCTTGATTT	7
chr6:51169251-51169270	51169267	4	3	sense	NGG	ATATTGAAAACAACAGATAT	7
chr6:85680235-85680254	85680237	4	4	antisense	NGG	TTTTTTAATACAATAGAGAC	7
chr6:96345167-96345186	96345183	4	4	sense	NAG	CTTTTTAAGATTCTACATAT	7
chr7:100092525-100092544	100092541	4	3	sense	NAG	GACTTGCACACAGGCAGTAT	7
chr7:101254781-101254800	101254797	4	4	sense	NAG	GTATCTAAGACACCCCATAT	5
chr7:129888973-129888992	129888975	4	4	antisense	NGG	GTCCAAATCACACTCTGTTT	7
chr7:133807293-133807312	133807295	4	3	antisense	NAG	GACTTTCACAGACACTCTAT	6
chr7:16098659-16098678	16098675	4	4	sense	NAG	ACCTTCAACAGACTTGTTAT	6
chr7:68485664-68485683	68485666	4	3	antisense	NAG	GTCATGGACTCACTTGCCAT	7
chr7:85137458-85137477	85137474	4	3	sense	NAG	CTCTTTATCAAAGTTGTCAT	7
chr7:94123559-94123578	94123575	4	4	sense	NGG	GTCTGGAAGAGACTGGATTC	7
chr8:29117752-29117771	29117768	4	3	sense	NAG	TTTTCAAACATACTCAAAAT	7
chr8:29784115-29784134	29784131	4	3	sense	NAG	CTTCTTATAACACTTTATAT	7
chr8:43341146-43341165	43341148	4	4	antisense	NAG	GTTTTTAAGAGATATGATAG	7
chr8:52421166-52421185	52421182	4	3	sense	NAG	GAATTTAACAAATTCAAAAC	7
chr8:61066765-61066784	61066781	4	3	sense	NAG	GTCAATGACACACAACATTT	7
chr8:62530966-62530985	62530982	4	4	sense	NAG	TGCTTCAACTCACTCCCTAT	6
chr8:65228932-65228951	65228934	4	3	antisense	NGG	TTGTTTAACTAACTACCTAT	7
chr9:110894300-110894319	110894316	4	4	sense	NGG	TTCTTTTCCTTACTGCATAT	7
chr9:116822270-116822289	116822286	4	4	sense	NGG	TTCTTCAAGACATTTGAGAC	7
chr9:137546316-137546335	137546332	4	3	sense	NAG	GTCTTGTATCCAATAAATAT	7
chr9:1681589-1681608	1681605	4	3	sense	NAG	GACTACAACACAATAGCTGT	7
chr9:80241420-80241439	80241436	4	4	sense	NGG	GTCTTTAATAAACTTTATTG	6
chr9:95080887-95080906	95080889	4	3	antisense	NAG	GTCCTTAAGAATCTCTGTAA	7
chr10:112032964-112032983	112032980	4	3	sense	NAG	TTCTTTGGCCCACTTGAGGT	7
chr10:130923936-130923955	130923952	4	3	sense	NGG	ATCTCTCTCAGACTTGATTT	7
chr10:34783155-34783174	34783171	4	3	sense	NGG	GAGTATAACACACTGAATGA	7
chr10:37241468-37241487	37241484	4	4	sense	NGG	CTCTTTAACAAACTTTTTAG	6
chr10:57040614-57040633	57040616	4	3	antisense	NAG	GTATTTTAGATACCTCATAT	7
chr10:83349358-83349377	83349360	4	3	antisense	NAG	CCTTTTTAGACACTAGACAT	7
chr11:104172054-104172073	104172056	4	4	antisense	NGG	TTTTTTAACACATTTTATAT	5
chr11:126783443-126783462	126783459	4	3	sense	NAG	GACTTCAACATATTATATTT	7
chr11:16721109-16721128	16721111	4	4	antisense	NAG	GCCTTTAACTTTCTCTGTCT	7
chr11:25531491-25531510	25531493	4	3	antisense	NAG	GACTTCCACAAAGTGGATAA	7
chr11:80722576-80722595	80722592	4	4	sense	NAG	TTCTGTAACACAGACTGAAT	7
chr11:98284379-98284398	98284395	4	4	sense	NAG	AGCTTTAAATAACCCGTTAT	7
chr12:117225488-117225507	117225504	4	4	sense	NAG	GGCTTCCACCCACTAGATGC	7
chr12:1872113-1872132	1872129	4	3	sense	NGG	GAGTTTAACATCCTAGATGT	6
chr13:26187921-26187940	26187937	4	3	sense	NAG	GTGTAAAGCACACTGGACAC	7
chr13:56073933-56073952	56073949	4	4	sense	NGG	GATTTTACCATATTCAATAT	6
chr13:78982231-78982250	78982247	4	3	sense	NGG	TTGTTTCTAACACTCAAAAT	7
chr14:38900537-38900556	38900539	4	4	antisense	NAG	GTCTTTGACATAATTTTAAT	7
chr15:54379779-54379798	54379795	4	3	sense	NAG	TTCTTTTACATTCTCTGTAT	6
chr15:97339594-97339613	97339596	4	4	antisense	NGG	AGCTTTAACGTACACATTAT	7
chr16:6548322-6548341	6548338	4	3	sense	NAG	GTGCTTAAAAGAATAGAAAT	7
chr16:79712986-79713005	79713002	4	4	sense	NAG	GACTTTCAGACCCCTGATCT	7
chr17:42273843-42273862	42273859	4	3	sense	NAG	GATTTGAAAAAACTCGACTT	7
chr18:35753244-35753263	35753260	4	4	sense	NAG	GACTTTATTCAACTCATTAT	7
chr18:3984994-3985013	3984996	4	4	antisense	NGG	GGCTTTAACAAAAACAATGA	7
chr18:54691383-54691402	54691399	4	4	sense	NGG	GTCTACAACTAAATCCCTAT	7
chr18:74642385-74642404	74642401	4	3	sense	NGG	GTTTTTACCATATGAGTTAT	7
chr18:79934954-79934973	79934956	4	3	antisense	NGG	GTTTATAAAACCCTCAAATT	7
chr19:23037580-23037599	23037582	4	3	antisense	NAG	TTGTTCAACTCATTGCATAT	7
chr19:44381504-44381523	44381506	4	3	antisense	NAG	GTTCTGAAAACATTCTATAT	6
chr20:39024050-39024069	39024052	4	3	antisense	NAG	GTCTACTGCACAGTGGATGT	7
chr20:39641180-39641199	39641182	4	3	antisense	NAG	GTCTGGAACATACTCATTAT	5
chr20:9881754-9881773	9881770	4	4	sense	NAG	TCCTTTTATGCTCTGGATAT	7
chr21:22438530-22438549	22438532	4	4	antisense	NAG	ATCTCTTAAATTCTCAATAT	7
chrX:11761989-11762008	11762005	4	4	sense	NAG	GCCTTTAACATACTTTTAAT	6
chr9:98682327-98682346	98682343	3	3	sense	NGG	ATATTTACCACACACGAGAT	5
chr14:99905851-99905870	99905867	3	3	sense	NAG	GCCTTTAACCCACTCTGTCT	5

## Sheet: B. CD123_raw
B. CD123_raw:
Chr:Start-End	Cutsite	Discoscore	Cutsite Ends	Strand	PAM	Guide sequence	Mismatches
chrX:1345397-1345416	1345399	207	192	antisense	NGG	GTCTTTAACACACTCGATAT	0
chr4:184691149-184691168	184691151	11	5	antisense	NAG	GTTTTTAAAAAACATACTCT	8
chr1:16611050-16611069	16611066	10	3	sense	NAG	AACTAAAATAAAATCGTTAT	8
chr1:232524539-232524558	232524541	9	6	antisense	NAG	GTTTTTAATTTTCTTATTAT	8
chr1:88892107-88892126	88892123	9	3	sense	NAG	GTCCTTTATACAGGTCATGT	8
chr11:36371797-36371816	36371813	9	3	sense	NGG	GTCTGTAATCCCAGCGCTTT	8
chr12:92689915-92689934	92689917	9	8	antisense	NGG	ATGTGAAAAACACTAGCTTT	8
chr3:70762423-70762442	70762439	9	4	sense	NAG	TTATTTATAACCTGTGATAT	8
chr4:138129974-138129993	138129976	9	3	antisense	NGG	TGCTATAAAATATTCTATGT	8
chr4:98393545-98393564	98393547	9	4	antisense	NGG	TTCTGTTACACTTTCAGTAT	7
chr5:76852262-76852281	76852264	9	3	antisense	NAG	TTTTTTATTACATTTGATAG	7
chr6:117017325-117017344	117017327	9	9	antisense	NAG	GTCCTTAACCCACTTTTTGA	7
chr6:35361911-35361930	35361927	9	4	sense	NGG	ACCTTTAGGAAACTGTATTT	8
chr7:87541564-87541583	87541580	9	5	sense	NGG	AGCCTTAGTACGCTGGAAAT	8
chr1:15648154-15648173	15648170	8	7	sense	NAG	TTCCTAAACACAGTAGGACT	8
chr1:209779194-209779213	209779210	8	6	sense	NGG	AAATTCAACACACAGCAGAT	8
chr10:53853593-53853612	53853595	8	3	antisense	NGG	GTCCTTTGCACATTTTTAAT	8
chr13:98914236-98914255	98914252	8	4	sense	NGG	GATTTCAACAGATTCCATTC	8
chr17:74873985-74874004	74873987	8	3	antisense	NGG	GCCTTTAACTCCTTGGAACT	7
chr18:11858025-11858044	11858027	8	6	antisense	NAG	GTAATCAAACTACTGGATCT	8
chr4:144316517-144316536	144316519	8	7	antisense	NGG	TTCTTCAGCCCAAGAGATGT	8
chr4:32717385-32717404	32717387	8	5	antisense	NAG	TTAGTTATCGCAGTGAATAT	8
chr5:23872980-23872999	23872982	8	4	antisense	NGG	ATTGTTAAAAGACATGACAT	8
chr7:36495167-36495186	36495169	8	6	antisense	NAG	GTCTTTATGTTAAGTGAAAT	8
chr8:132615330-132615349	132615346	8	5	sense	NAG	GTAAATTACACACAAAAAAT	8
chr8:72080879-72080898	72080881	8	6	antisense	NAG	GGCATTATTACACACCCTAC	8
chr8:98708267-98708286	98708269	8	4	antisense	NAG	TACTTTTTCAGAACAGATAT	8
chrX:1574417-1574436	1574433	8	5	sense	NAG	CTCTACTAAAAACACGAAAT	8
chrX:24028024-24028043	24028026	8	7	antisense	NAG	GTATTTAACAACTCCCATTA	8
chr1:156186055-156186074	156186057	7	6	antisense	NAG	ATTTTTATCATACACTATTC	8
chr1:169859980-169859999	169859982	7	3	antisense	NAG	GGCATGAACCCACTACCGAT	8
chr1:199040541-199040560	199040557	7	4	sense	NGG	CAATTTATTCCAGTAGATAT	8
chr1:230302954-230302973	230302956	7	3	antisense	NAG	GGCTTTAACACACATTAATT	6
chr1:50146574-50146593	50146590	7	5	sense	NGG	ATCTATCAAATTCTCCAAAT	8
chr10:2808064-2808083	2808066	7	6	antisense	NGG	GACTTTGCAACCCTCCACCT	8
chr11:10068473-10068492	10068489	7	3	sense	NAG	GTGTTTAAGACTTGGGATTC	8
chr11:123716422-123716441	123716424	7	7	antisense	NAG	TTTTTTAACAAAATGGAAAG	7
chr11:77447109-77447128	77447125	7	3	sense	NAG	TTCTATAACACATCCGCTAT	5
chr12:106685483-106685502	106685499	7	4	sense	NAG	GTGTGTCAAGCACTCAGTAC	8
chr12:130373961-130373980	130373977	7	4	sense	NGG	GTGTTAAACACACTGACCTC	8
chr12:29527241-29527260	29527257	7	3	sense	NAG	GTTTTTCAATCAAAAGATCT	8
chr12:81990520-81990539	81990522	7	4	antisense	NGG	GTCTTTCTGAAAATGAATCT	8
chr12:99508275-99508294	99508277	7	7	antisense	NGG	TGCTCCAAGAGACTTCATAT	8
chr13:21794723-21794742	21794725	7	6	antisense	NAG	GAATTCTACAGCCTCAATAG	8
chr13:74416941-74416960	74416957	7	4	sense	NGG	GTCTTGGGCACATTTTAGTT	8
chr13:76011746-76011765	76011762	7	3	sense	NGG	ATCTGTAAAATAAGGGATTT	8
chr14:19855748-19855767	19855764	7	3	sense	NGG	CTCTGTATCATTCTTCATAG	8
chr14:23671996-23672015	23672012	7	6	sense	NAG	CTCTTGAAGATACTTGATGG	7
chr14:40203245-40203264	40203247	7	4	antisense	NGG	AGCTGTAACACTCACCATGA	8
chr14:68588038-68588057	68588054	7	4	sense	NGG	GGTTTTAACAAGCTGGCCAG	8
chr15:38169313-38169332	38169315	7	4	antisense	NGG	GTTTTGAATCCATTAGACCT	8
chr15:42697440-42697459	42697442	7	3	antisense	NAG	AACTTAAAAACATGCAATAA	8
chr15:44003424-44003443	44003426	7	3	antisense	NAG	GGTTTTAACAACCTACATCT	7
chr16:23885895-23885914	23885911	7	7	sense	NGG	ATTTCTTTTTGACTCGATAT	8
chr16:82156880-82156899	82156882	7	4	antisense	NGG	ATTTTTAATAGAGACCATGT	8
chr17:22127194-22127213	22127210	7	3	sense	NAG	CTCTATATCAAATTGAATCT	8
chr17:46153992-46154011	46154008	7	3	sense	NAG	AACTATACCCCCCTCTAAAT	8
chr17:49612400-49612419	49612402	7	4	antisense	NAG	GTCATTATCACAACTGACTA	8
chr2:161232988-161233007	161232990	7	4	antisense	NAG	TTTTTTAAAAAACTCATTTT	7
chr2:19865166-19865185	19865168	7	3	antisense	NAG	TTACTTGACACACTCTGCCT	8
chr2:209774760-209774779	209774762	7	3	antisense	NGG	TGCTTTAAGAAACTAGATAA	6
chr2:221352455-221352474	221352457	7	4	antisense	NGG	GTATTTTAAAAATTTGAACT	8
chr2:37046336-37046355	37046352	7	4	sense	NGG	CTCATTAAAAGTCAAGAGAT	8
chr2:6467131-6467150	6467133	7	3	antisense	NGG	ATTTTTAACATTCTGTGTAA	8
chr22:35982738-35982757	35982740	7	3	antisense	NAG	TGTTCTAAAACACTCTATCA	8
chr3:194705261-194705280	194705263	7	3	antisense	NAG	ATCTTTGACACTTTGACTCT	8
chr3:23175112-23175131	23175128	7	4	sense	NAG	GTATTTAATATGTAAGACAT	8
chr3:29442960-29442979	29442976	7	3	sense	NAG	CTTTATTACACAAACAACAT	8
chr3:48682193-48682212	48682195	7	5	antisense	NAG	CTCGCTGACGCTCTAGATGT	8
chr3:59904832-59904851	59904848	7	3	sense	NGG	GCCTTTTCCAGACTTAGAAT	8
chr4:143705997-143706016	143705999	7	3	antisense	NAG	GTCATTTTCAGAATTTATCT	8
chr4:145050876-145050895	145050892	7	4	sense	NAG	TACTCAAACTTTCTCCATAT	8
chr5:109464278-109464297	109464280	7	3	antisense	NAG	TTCCTGAACACAAGAGAAAA	8
chr5:126568621-126568640	126568623	7	5	antisense	NGG	TCCAGTCACTCACTCAGTAT	8
chr5:159979209-159979228	159979225	7	4	sense	NAG	GTTTGTGTAACACACGAGTT	8
chr5:164782381-164782400	164782397	7	4	sense	NAG	TTCTTTTATTCAGTTTATAT	7
chr5:66964633-66964652	66964649	7	3	sense	NAG	CTATTAAACATACAAAAAAT	8
chr6:104499843-104499862	104499845	7	5	antisense	NAG	GTCTCTAACATACTATTTTT	6
chr6:123814305-123814324	123814321	7	4	sense	NGG	GGTTTTATCAAAAGCGTTCT	8
chr6:26498893-26498912	26498895	7	7	antisense	NGG	ATCCATCACACCCTCAATGG	8
chr6:71237433-71237452	71237449	7	6	sense	NAG	GTATTTATCATAAACTAAAA	8
chr6:85230263-85230282	85230279	7	4	sense	NGG	GTTTTAAGCCAACACGTTTT	8
chr6:91807862-91807881	91807878	7	3	sense	NGG	TTCTTTAAGAAACCCACAAA	8
chr7:54542129-54542148	54542145	7	4	sense	NGG	GCCAGAAAGACACCCGATGG	8
chr8:50055644-50055663	50055660	7	3	sense	NAG	GTCTGTAAAGCATGCCAATT	8
chr8:97882956-97882975	97882972	7	3	sense	NGG	ATCTTTTGCACATTCTGAAG	8
chr9:79029397-79029416	79029413	7	7	sense	NAG	GTTCTAAAAAGATTCTCTAT	8
chr9:80486248-80486267	80486250	7	5	antisense	NGG	ATCTTTAAAAAAAATCAAAT	8
chr1:107661622-107661641	107661624	6	6	antisense	NAG	TTATTTAACAAACTTTTATT	8
chr1:160876572-160876591	160876588	6	5	sense	NGG	GCCATTAACATTCTAGCTAC	7
chr1:195465697-195465716	195465699	6	3	antisense	NAG	TATTATAACTGAATCAATAT	8
chr1:197180426-197180445	197180428	6	3	antisense	NGG	CCTTTAAACTTACTAGGTAT	8
chr1:22055306-22055325	22055322	6	6	sense	NAG	GTATTGAATGAGCTCGTTTT	8
chr1:230273717-230273736	230273733	6	3	sense	NAG	TATTTAAACACTCTCTAGCT	8
chr1:37513364-37513383	37513380	6	3	sense	NAG	GTCCTAAAAACAAACGTTAC	7
chr1:52497762-52497781	52497764	6	3	antisense	NAG	GTAATTAACATTTTTTAAAT	8
chr1:66055887-66055906	66055903	6	3	sense	NAG	GTCTACAAAAAGGTAGCTAT	8
chr1:77672447-77672466	77672449	6	3	antisense	NAG	TTCTGTTACATATCCTAGAT	8
chr10:102456613-102456632	102456615	6	3	antisense	NGG	GACTTCAAAATACTGGGGAC	8
chr10:11987214-11987233	11987230	6	3	sense	NAG	GGGTTTAACACCTAGGTGAT	8
chr10:21781125-21781144	21781141	6	4	sense	NGG	GACTGACACACAATAGTAAT	8
chr10:45779462-45779481	45779478	6	6	sense	NAG	GTATTTCTAACATTCAGTTT	8
chr10:48750797-48750816	48750813	6	4	sense	NAG	TTTCTTACCACTGTTGAAAT	8
chr10:51372770-51372789	51372772	6	3	antisense	NGG	GTGATTATCTCAATAGATGC	8
chr10:52839575-52839594	52839591	6	3	sense	NAG	TACTTGTAAATTCTGGATAT	8
chr10:90669721-90669740	90669737	6	5	sense	NAG	GTCTTTTATTCTTTTGAGCT	8
chr11:110087529-110087548	110087545	6	4	sense	NAG	TTTTTTTACACAAATGGTAG	8
chr11:125434011-125434030	125434027	6	3	sense	NGG	GTTGGTTACACAGGCGAAGT	8
chr11:73433289-73433308	73433291	6	4	antisense	NGG	GTAAGTAATACATCTGATAA	8
chr12:22059887-22059906	22059903	6	5	sense	NAG	GTCATTCAAATAATTACTAT	8
chr12:24576660-24576679	24576662	6	3	antisense	NGG	TTATTTAATACATCCAACAA	8
chr12:41103076-41103095	41103078	6	6	antisense	NGG	TTTTTTACAACACAACATAA	8
chr12:5414020-5414039	5414022	6	3	antisense	NGG	ATATTAAACATAATTGATCT	7
chr12:77051138-77051157	77051140	6	3	antisense	NAG	GTCTGAAACTTCCACGTCAT	8
chr13:101500635-101500654	101500637	6	4	antisense	NAG	GTTACTAACCAACCCAATAT	7
chr13:46267192-46267211	46267194	6	3	antisense	NAG	TCATATTTCACACTGGATTT	8
chr13:50473728-50473747	50473744	6	4	sense	NAG	GTCTTTTAATTATGGGATAG	8
chr13:83640104-83640123	83640106	6	3	antisense	NGG	ATCTTCAACTAACTGATTTT	8
chr13:90105634-90105653	90105636	6	4	antisense	NAG	ATTTTTAAAATAAACTTTAT	8
chr14:103750380-103750399	103750382	6	4	antisense	NAG	TTCTTTAAAATGCTGGTTGC	8
chr14:29719166-29719185	29719168	6	3	antisense	NAG	GTCTTAGGGTCACTATATTT	8
chr14:37925558-37925577	37925560	6	3	antisense	NGG	GTGTATAATACATTCTCCAG	8
chr14:44221927-44221946	44221943	6	3	sense	NAG	GTTATTAGCACACAAAAAAA	8
chr14:65852444-65852463	65852460	6	3	sense	NGG	ACCTTCAACATTCCCTACAT	8
chr15:35102144-35102163	35102160	6	4	sense	NGG	GTCTTGAACCCAGGAGGTAA	7
chr15:85101209-85101228	85101225	6	4	sense	NGG	CTCTGAAGCACAGTTTTTAT	8
chr15:90432745-90432764	90432761	6	3	sense	NGG	TGATTTCACAGTCTTAATAT	8
chr15:91729529-91729548	91729545	6	6	sense	NGG	TTATTTATCATAACCAAAAT	8
chr15:94093357-94093376	94093373	6	5	sense	NAG	CTTTTTTAGATTCTACATAT	8
chr16:11111612-11111631	11111628	6	3	sense	NAG	GTCCGTAAGAAAATCCATTT	7
chr16:47266963-47266982	47266965	6	6	antisense	NAG	CTATTCTGAACATTCCATAT	8
chr16:78085716-78085735	78085732	6	5	sense	NAG	ATCACTATCACCTTCCATAA	8
chr17:35679713-35679732	35679715	6	3	antisense	NGG	CTCTGTCATTAAGTCAATAT	8
chr17:59139940-59139959	59139956	6	3	sense	NGG	CCCTTTAAAACACGTTTTAA	8
chr17:63178962-63178981	63178964	6	4	antisense	NAG	CACTTTACAACATTTGAAAA	8
chr18:31057767-31057786	31057783	6	5	sense	NAG	GTTTTTAAAACTTTTGGGTT	8
chr18:60360598-60360617	60360614	6	4	sense	NGG	GTATATAATCCACTGTTGAT	8
chr18:68706866-68706885	68706882	6	6	sense	NGG	TTCTTTAACACTAGGAAGAA	8
chr18:68722482-68722501	68722484	6	4	antisense	NGG	GTCTCTTTCACATCCTTTTT	8
chr18:69627787-69627806	69627789	6	6	antisense	NAG	GATTTTGACATCCAGGACAT	8
chr2:102931804-102931823	102931820	6	5	sense	NAG	TTTTTTAAAATAATAAATAC	8
chr2:143141254-143141273	143141270	6	3	sense	NAG	GAGTTCAAGACAGGGGATTT	8
chr2:143469661-143469680	143469677	6	5	sense	NAG	ATGACTTACACACAAGATTT	8
chr2:160664429-160664448	160664431	6	3	antisense	NAG	GTGTTTATCAAAGACTTCAT	8
chr2:162502422-162502441	162502424	6	3	antisense	NAG	TTACTTCTCAGAGTTGATAT	8
chr2:17714005-17714024	17714021	6	3	sense	NGG	TTATTTTAAAAAGTGGAGAT	8
chr2:48925195-48925214	48925197	6	3	antisense	NGG	ATCCTTCACCCACTTGTCAA	8
chr20:43752922-43752941	43752924	6	4	antisense	NAG	AGCACTTACATACTTGATGT	8
chr20:6118834-6118853	6118836	6	4	antisense	NAG	GACTTTAAGTAGCTTGGCAT	8
chr21:14503063-14503082	14503065	6	4	antisense	NAG	GTCCTGCTCACACTCAAGGA	8
chr3:117224888-117224907	117224904	6	5	sense	NAG	TTTCTTAAACCACTTTATTT	8
chr3:140699205-140699224	140699221	6	5	sense	NAG	CTTTTTAATACAGTTTACTT	8
chr3:162352680-162352699	162352696	6	3	sense	NAG	TTCTTTCAAACATAGTTTAT	8
chr3:177775766-177775785	177775768	6	6	antisense	NAG	GTCTTTCATATATGAGCTGT	8
chr3:2889823-2889842	2889825	6	4	antisense	NAG	ACCTCTAACCCACAGGAAAG	8
chr3:56006106-56006125	56006122	6	3	sense	NAG	GTATTTATCTTTTTCTGTAT	8
chr3:64490788-64490807	64490804	6	6	sense	NGG	GTCACTAACTCTCCCTCTCT	8
chr4:149091492-149091511	149091508	6	6	sense	NGG	TTCTTTATTAGTCTTGCTAG	8
chr4:181837242-181837261	181837258	6	5	sense	NGG	GTCTCTAACATAATATTGAA	8
chr4:185146973-185146992	185146989	6	3	sense	NAG	GTAATTAAAACACAAGTTCA	8
chr4:22586087-22586106	22586103	6	3	sense	NAG	TCCTCTTCCCCACTGAATAT	8
chr4:23452581-23452600	23452583	6	6	antisense	NAG	GTATTTAGCAAAATAAAAAT	7
chr4:24864096-24864115	24864112	6	3	sense	NGG	GTATTTCTAACACCCGGCGT	8
chr4:38282453-38282472	38282469	6	6	sense	NAG	ATTCTTAACACTCTCCTTTT	7
chr4:41868470-41868489	41868472	6	3	antisense	NAG	GTATTTGGCAACCTTAATAG	8
chr4:46768054-46768073	46768056	6	6	antisense	NGG	TGCTGTAGCACACGCCATTT	7
chr4:48212700-48212719	48212702	6	3	antisense	NGG	CTCTCAACTTCACTGGACAT	8
chr4:63190544-63190563	63190560	6	3	sense	NAG	ACCTTTAACTCAGACTGGAT	8
chr4:99118670-99118689	99118686	6	5	sense	NAG	GTGTTTAGAACACGGGAAGG	8
chr4:99547422-99547441	99547424	6	5	antisense	NAG	AATTATAAAAAACTCTGTAT	8
chr5:116426671-116426690	116426673	6	3	antisense	NGG	GTCACTTACAGTATCAAGAT	8
chr5:18364337-18364356	18364353	6	5	sense	NAG	AACATTATCATACTTGGTAA	8
chr5:33875214-33875233	33875230	6	5	sense	NAG	GCAGTGAAAATCCTCTATAT	8
chr5:34322948-34322967	34322950	6	6	antisense	NAG	TTCTTAGACATAATTCAGAT	8
chr5:63891679-63891698	63891695	6	4	sense	NAG	CTCTTAAAACTCCTGGATAA	8
chr5:75574555-75574574	75574557	6	5	antisense	NAG	GTCTTAAACACATTTTACTA	7
chr5:80082058-80082077	80082074	6	5	sense	NAG	AACTTTCTCACTCAAGATAG	8
chr5:86736438-86736457	86736440	6	6	antisense	NGG	GGCTTTAATACAATAATAGT	8
chr6:101356086-101356105	101356088	6	5	antisense	NAG	GCCCTTAAAAGACTTGCAGT	8
chr6:114388203-114388222	114388205	6	6	antisense	NGG	GTCTCTATCACAGTATTGAC	8
chr6:118080489-118080508	118080505	6	3	sense	NGG	GTCTTAAAATAGTACGATAA	8
chr6:129866928-129866947	129866944	6	3	sense	NGG	GTTTCTAATTCAGTAGGTCT	8
chr6:134752256-134752275	134752272	6	5	sense	NGG	GTAGAGAATACACATGATAG	8
chr6:42392536-42392555	42392538	6	4	antisense	NAG	GTCTTACACACACAGAATTT	6
chr6:42811139-42811158	42811155	6	5	sense	NAG	GTATTTTAGATATTAGATAT	6
chr6:77612030-77612049	77612046	6	4	sense	NAG	AAAATAAAAACACTCAATCT	8
chr6:91294641-91294660	91294643	6	3	antisense	NAG	TATTTAACCACACTGGAAAA	8
chr6:99486255-99486274	99486271	6	3	sense	NAG	GCCCTAAAAACCTAAGATAT	8
chr7:10480452-10480471	10480468	6	4	sense	NGG	CACAGGAACACACTCTACAG	8
chr7:106115400-106115419	106115416	6	4	sense	NGG	GACTGTGACACTTGGGATTT	8
chr7:34510172-34510191	34510188	6	4	sense	NAG	GTCTTGCATACATACCTTTT	8
chr7:79699052-79699071	79699054	6	5	antisense	NAG	CACTTGAAAATATTCCACAT	8
chr7:84659168-84659187	84659184	6	4	sense	NAG	GTTTTTAAAATTTTGGACAG	8
chr7:91072231-91072250	91072247	6	6	sense	NGG	GGTTGTCAGACACCCTATAT	7
chr8:113469480-113469499	113469482	6	4	antisense	NAG	CTATTTACCATAGCCAAGAT	8
chr8:113979319-113979338	113979321	6	5	antisense	NAG	GACTTTGACATGGTATTTAT	8
chr8:117225330-117225349	117225346	6	4	sense	NGG	ATTTCTAGCACCCTGCATGT	8
chr8:128705972-128705991	128705974	6	3	antisense	NAG	GCATGTCACATATTGCATAT	8
chr8:34625204-34625223	34625206	6	3	antisense	NAG	GACTTTATGACTGAAGAGAT	8
chr8:63499806-63499825	63499808	6	4	antisense	NAG	GAATTAAACACACACAGAAA	8
chr8:73706842-73706861	73706858	6	3	sense	NAG	GCCTTTAAAACCCCAGCAGT	8
chr8:79857513-79857532	79857529	6	4	sense	NAG	TCATTTTACACACGAGAAAA	8
chr8:86451461-86451480	86451463	6	4	antisense	NAG	TTTACCACCACACTCATTAT	8
chr8:95325447-95325466	95325449	6	5	antisense	NAG	ATATTAAAGAAAATGGAAAT	8
chr9:101881053-101881072	101881069	6	5	sense	NGG	ATCTTGAAGACTGGTGAGAT	8
chr9:122061986-122062005	122062002	6	4	sense	NGG	TTCTTTTGAAAATTCTAAAT	8
chr9:127306280-127306299	127306296	6	3	sense	NGG	GATTTTAAAATACATTAAAT	8
chr9:68777861-68777880	68777863	6	3	antisense	NAG	GTCTACAAAAAAATTAATAT	7
chr9:81334062-81334081	81334064	6	4	antisense	NAG	AGCTTTTATACATTAAATAA	8
chr9:86170488-86170507	86170504	6	3	sense	NAG	TTCTTTAATACATTTTTTAA	7
chrX:102840559-102840578	102840575	6	4	sense	NAG	GTAGTGTAAACACACACTAT	8
chrX:112647441-112647460	112647443	6	5	antisense	NAG	TCCTTGTAGATTCTGGATAT	8
chrX:116397509-116397528	116397525	6	6	sense	NAG	TACTTGTAGATTCTCGATAT	7
chrX:155844436-155844455	155844452	6	5	sense	NAG	TTCTTTCTCATATTAGCTGT	8
chrX:72308290-72308309	72308306	6	6	sense	NAG	GTTTATAAAACATACTCTTT	8
chr1:101340577-101340596	101340593	5	3	sense	NAG	GGCTATATCAAATTTAAGAT	8
chr1:110925156-110925175	110925172	5	3	sense	NGG	ACATTTAACTCAGTAGTTTT	8
chr1:120563298-120563317	120563300	5	5	antisense	NAG	GTCTTAGAAACACTACAACC	8
chr1:13621404-13621423	13621420	5	3	sense	NAG	GTGTTGAACATGCAGAATTT	8
chr1:150396163-150396182	150396179	5	4	sense	NGG	GTCCTTAACTCACTTTTTGA	7
chr1:179924604-179924623	179924620	5	5	sense	NAG	GGTCCTAACCAACTAGCTAT	8
chr1:190020768-190020787	190020784	5	4	sense	NGG	TTCTTGATGAGATTTGGTAT	8
chr1:198967994-198968013	198968010	5	3	sense	NAG	GTTTTTACTACGTGGGATAT	7
chr1:205039389-205039408	205039405	5	5	sense	NAG	CTCACTACCATCCTAGATAG	8
chr1:206997926-206997945	206997942	5	3	sense	NAG	CTCTTAAACACTAAGGTTAG	8
chr1:228239661-228239680	228239663	5	4	antisense	NAG	GTCTTCAAAACGATCACTAA	7
chr1:245605257-245605276	245605273	5	5	sense	NAG	ACCGTTATCACTGCCAATAT	8
chr1:24872436-24872455	24872438	5	5	antisense	NAG	GCCTTGGACACCCTCCTTTT	7
chr1:52436008-52436027	52436024	5	4	sense	NGG	TTTTTTAATAAACTCTTACT	8
chr1:56005021-56005040	56005023	5	5	antisense	NAG	GCCTTTGAGAGAAGTGATAA	8
chr1:59036228-59036247	59036244	5	3	sense	NGG	GTCACCACCACACTCCAGCC	8
chr1:61402807-61402826	61402809	5	5	antisense	NGG	TTTTCAAAAAGACTGGAAAT	8
chr1:62321168-62321187	62321170	5	3	antisense	NAG	GTGTTTAGCATTATACAAAT	8
chr1:64080290-64080309	64080292	5	4	antisense	NAG	GCCTTCTACCCACCAGATGC	8
chr1:71608704-71608723	71608706	5	4	antisense	NAG	TTCTCTACAAAACACTGTAT	8
chr1:73348984-73349003	73348986	5	5	antisense	NAG	TCCATAATCACTCTGGATAT	7
chr1:76267802-76267821	76267804	5	3	antisense	NGG	TTCTGTAAGAAACCCTATCT	7
chr1:77085885-77085904	77085901	5	4	sense	NGG	CTCTGTAAAGCACTCAGAAG	8
chr1:80962021-80962040	80962023	5	4	antisense	NAG	CTCATTCAGTCACCTGGTAT	8
chr1:82597928-82597947	82597944	5	5	sense	NAG	CCCTTCATCACACTCACTCA	8
chr1:88670002-88670021	88670004	5	4	antisense	NAG	TTCTTTAAAAAACATACTGT	8
chr1:95374680-95374699	95374696	5	5	sense	NAG	GCCTGTGAGGGCGTCGATAT	8
chr1:97410576-97410595	97410592	5	3	sense	NGG	GACTTTAAAAAATATGCCAT	8
chr10:112549912-112549931	112549914	5	3	antisense	NAG	AACTTGAAAATACTCTTTAA	8
chr10:116445064-116445083	116445066	5	3	antisense	NAG	GATTTTACTACACTGCATTT	7
chr10:118010924-118010943	118010926	5	4	antisense	NGG	CTATTTCAAACCTTCCATTT	8
chr10:120376071-120376090	120376073	5	3	antisense	NAG	GGCATTAATATACACCAAAA	8
chr10:128992782-128992801	128992784	5	3	antisense	NAG	TTCTTTGAGAAAGTGGATAA	7
chr10:21066799-21066818	21066801	5	3	antisense	NAG	CAATGTAAGAAAATCGATGT	8
chr10:22137211-22137230	22137213	5	3	antisense	NAG	ATCTTTATTATAATTAAAAT	8
chr10:22171999-22172018	22172015	5	5	sense	NAG	GTATTTATTCCACTTCATCT	7
chr10:22267883-22267902	22267899	5	4	sense	NGG	CGCTTTAACCCAGGAGATGG	8
chr10:42638162-42638181	42638178	5	3	sense	NAG	GGCGTAAACACGCTCAACCA	8
chr10:42705911-42705930	42705913	5	5	antisense	NAG	ATCTTCAACAAAGCTGACAA	8
chr10:64146773-64146792	64146789	5	5	sense	NAG	ATCCTTAAAAGAGTCGGAGT	8
chr10:661827-661846	661843	5	5	sense	NAG	GTCTCTAAGTATCTCTGAAT	8
chr10:96599495-96599514	96599497	5	4	antisense	NGG	GCCTCCATCCCACTCCATCC	8
chr11:104132179-104132198	104132195	5	3	sense	NAG	TTCCTTGATACTCTCTCTTT	8
chr11:105920777-105920796	105920779	5	3	antisense	NGG	GTCTTTAACCACTTGCAGAC	8
chr11:11401745-11401764	11401747	5	4	antisense	NAG	GCCTGGCACACAGGCAATCT	8
chr11:122077024-122077043	122077040	5	4	sense	NAG	ATTTTAAACATTCTCTAGAG	8
chr11:12218387-12218406	12218403	5	4	sense	NAG	GCCACTAAGAGACTCCACAG	8
chr11:124169111-124169130	124169127	5	4	sense	NGG	GCCTTCAACTGATTGGATGA	8
chr11:126027811-126027830	126027827	5	4	sense	NGG	CTCTACACCACACATAACAT	8
chr11:26537738-26537757	26537754	5	4	sense	NAG	AGCTTGATCCAACTTGAGAT	8
chr11:30613171-30613190	30613187	5	5	sense	NGG	ATCTTTTTTATTATTGATAT	8
chr11:39899772-39899791	39899788	5	3	sense	NAG	GTGTTTAATATTCTTGGTTA	8
chr11:44589383-44589402	44589399	5	3	sense	NGG	GTTTTTAACACAGGAAAGCT	7
chr11:55509615-55509634	55509617	5	5	antisense	NGG	GAATTTCACAGTATAGAGAT	8
chr11:71171869-71171888	71171885	5	3	sense	NGG	TTCTCAAAGACAGTTGCGAT	8
chr11:72987504-72987523	72987506	5	5	antisense	NGG	GTTTGTTGAATACTTTATAT	8
chr11:94457585-94457604	94457601	5	3	sense	NAG	GCCATTCACAGAAGAGAAAT	8
chr12:104409153-104409172	104409169	5	4	sense	NGG	GCCTTCAACTGATTGGATGA	8
chr12:113195495-113195514	113195511	5	5	sense	NGG	GAATTTAGTGCTCTCCATCT	8
chr12:117401874-117401893	117401876	5	5	antisense	NAG	TTCTTTCACTGACCCTAAAG	8
chr12:119464121-119464140	119464137	5	3	sense	NAG	TTTATTCAAACACTTGGAAT	8
chr12:123795876-123795895	123795892	5	4	sense	NAG	GTTTTTATAACACAAAGGAT	8
chr12:132567866-132567885	132567868	5	3	antisense	NGG	CTCTTTAACTCAGCAGCCAC	8
chr12:13687712-13687731	13687728	5	3	sense	NGG	ATCTTTAACACATGAATGAA	8
chr12:16153060-16153079	16153076	5	3	sense	NGG	GGCTTATCCACAATTGACTT	8
chr12:20067463-20067482	20067479	5	3	sense	NGG	GGTTGTCAGACACCCTATAC	8
chr12:33715324-33715343	33715326	5	3	antisense	NAG	ATCATATACACACAAATTAT	8
chr12:4622691-4622710	4622707	5	4	sense	NGG	GACAATACCATTCTGGACAT	8
chr12:46370795-46370814	46370811	5	4	sense	NAG	TTCTTCCCCAAATTCGATTC	8
chr12:51774641-51774660	51774657	5	4	sense	NAG	GTCTCAAAGGCCCTTGTTAT	7
chr12:65386282-65386301	65386298	5	4	sense	NAG	ATTTACAACTCTCATGATAT	8
chr12:73253333-73253352	73253335	5	3	antisense	NGG	GTCTTCTTCACAGGCCAAAT	7
chr12:77016358-77016377	77016360	5	5	antisense	NAG	ATCTTTTACACTTTTGATTG	7
chr12:79862546-79862565	79862548	5	4	antisense	NGG	GTTTTTAGCTTTCTTGCTAT	7
chr12:8161167-8161186	8161183	5	3	sense	NGG	GTATGAAACCCATTTGATCA	8
chr12:88943168-88943187	88943170	5	3	antisense	NAG	TACTTTATCACCATGAAAAT	8
chr12:91160175-91160194	91160191	5	4	sense	NAG	GACATTAACAAACAAAAAAT	7
chr13:23484687-23484706	23484689	5	3	antisense	NAG	GTCTTAAAAACTTTTCTTTT	8
chr13:27558806-27558825	27558808	5	4	antisense	NGG	GTTCTCTACAGACTTGTCAT	8
chr13:38187287-38187306	38187289	5	3	antisense	NAG	GTAAATAACACACTGAGATT	8
chr13:53932868-53932887	53932870	5	3	antisense	NAG	GGATTGAAGACACTGGTATT	8
chr13:54624847-54624866	54624849	5	4	antisense	NGG	TTTTCAGCCACACTTGTTAT	8
chr13:62057885-62057904	62057887	5	5	antisense	NGG	TTTTTTAAAAAATTATATTT	8
chr13:69455842-69455861	69455844	5	3	antisense	NGG	ATCTTTAAAACATCTGTAAA	8
chr13:73414349-73414368	73414351	5	4	antisense	NGG	CTCTTTTACACTGAGGTTAA	8
chr13:84982782-84982801	84982784	5	3	antisense	NAG	ATCTTTAACTAAAAAGTTTT	8
chr13:89473620-89473639	89473636	5	3	sense	NGG	TTCTTTATTAGTCTAGCTAA	8
chr13:93171763-93171782	93171779	5	4	sense	NAG	ATTTTTAACACAATATTTTA	8
chr13:98204249-98204268	98204251	5	3	antisense	NGG	ATATTTCACACCCACTGTAA	8
chr14:103197431-103197450	103197447	5	3	sense	NAG	CAATGTAAGACACTCTATGA	8
chr14:19806307-19806326	19806309	5	4	antisense	NGG	CTCTTCAAGACAACAGACAG	8
chr14:20655127-20655146	20655143	5	3	sense	NGG	GTACTTAACGCAATTATTAC	8
chr14:25096626-25096645	25096642	5	3	sense	NGG	TTGATTGACATACTAGAAAC	8
chr14:28938520-28938539	28938522	5	4	antisense	NAG	CGCTTTTACACTGTTGATGG	8
chr14:31448219-31448238	31448235	5	3	sense	NAG	AGCTTCAGCACACTTGCTAT	6
chr14:32469647-32469666	32469663	5	3	sense	NAG	TTCTTTGCCTCGCTAGTTAA	8
chr14:48088974-48088993	48088976	5	3	antisense	NAG	GAATTTGACTTACCTGATAA	8
chr14:50738877-50738896	50738879	5	4	antisense	NGG	GTCTTTTCCAACCACCAACT	8
chr14:60675768-60675787	60675784	5	5	sense	NAG	GCCTTCACCATCTTCTAAAT	8
chr14:61366602-61366621	61366618	5	4	sense	NGG	GTGTATAAGGAAATGGATGT	8
chr14:68293811-68293830	68293813	5	3	antisense	NAG	GTCTTTAAAATCTGCCAATT	8
chr14:72086340-72086359	72086356	5	4	sense	NGG	ATTTATGACACCCTGGTTGT	8
chr14:75689466-75689485	75689468	5	3	antisense	NGG	GTTTTTATTTCTCTAGAAGT	8
chr14:81700515-81700534	81700531	5	3	sense	NGG	TTCTGCATCACTCTGGAACT	8
chr14:84876673-84876692	84876675	5	3	antisense	NGG	GATATTATCTGACTCTATTT	8
chr15:42233282-42233301	42233284	5	3	antisense	NAG	GCCTTGGAGTCACTCTTCAT	8
chr15:50054477-50054496	50054479	5	3	antisense	NAG	GTTTTTGATATATTTGCTAG	8
chr15:50545240-50545259	50545256	5	3	sense	NAG	GTTAATAAAACAATAGCTAT	7
chr15:57991690-57991709	57991706	5	3	sense	NAG	ATTTTGAAAATACTGGATTA	8
chr15:63245442-63245461	63245458	5	3	sense	NAG	GTACTTCTGACACCAGATGT	8
chr15:69886683-69886702	69886685	5	5	antisense	NGG	GTCTGTATCTCCCTCATGCT	8
chr15:78353924-78353943	78353926	5	5	antisense	NAG	GTGGTTCACACCTGTGATCT	8
chr15:94441428-94441447	94441430	5	3	antisense	NAG	TTAGTTGACAACATAGATAT	8
chr16:11381527-11381546	11381543	5	5	sense	NAG	GTCTTTCAGACAGCAAAAAT	7
chr16:14503398-14503417	14503400	5	3	antisense	NAG	GTTTCTATCACCTTTGCTAA	8
chr16:17289676-17289695	17289678	5	3	antisense	NAG	GTTTTTAATATTCTGAATAG	7
chr16:47383079-47383098	47383095	5	3	sense	NGG	AGATTTAATATTTTCAATAT	8
chr16:67834565-67834584	67834581	5	4	sense	NGG	GTCGTGATCGCACTCCAGCC	8
chr16:80625037-80625056	80625053	5	3	sense	NAG	GAATTTAACAGAATTGATGA	7
chr17:15576778-15576797	15576794	5	4	sense	NGG	TAAATTAAAACACTTGGAAT	8
chr17:34117236-34117255	34117238	5	4	antisense	NAG	ATCTTTTTTCCACCAGAGAT	8
chr17:34566222-34566241	34566224	5	5	antisense	NAG	ATCATTATCATCATCATTAT	8
chr17:63000122-63000141	63000124	5	4	antisense	NAG	GTAATAAACACAGTATCTAA	8
chr17:68509985-68510004	68509987	5	4	antisense	NAG	GCAGTTAAGACACTAAGAAT	8
chr17:70480633-70480652	70480635	5	5	antisense	NGG	GTCCTGAGTACCCTCTGTTT	8
chr17:72117757-72117776	72117773	5	3	sense	NAG	GTCCTTAATTCGCCAGGTAA	8
chr17:82931789-82931808	82931791	5	5	antisense	NAG	GTATTTACCCCACAGAAAAG	8
chr18:26660389-26660408	26660405	5	3	sense	NAG	ATCTTTAAGAAATTCGGAAA	7
chr18:4064656-4064675	4064672	5	4	sense	NAG	TCCCTGAACAGACTCATAAT	8
chr18:49219005-49219024	49219007	5	3	antisense	NGG	GTCTTTATTAGTCTTGCTAG	7
chr18:56470364-56470383	56470366	5	4	antisense	NGG	GTCATAGAGATACTTGAAAA	8
chr18:64636662-64636681	64636678	5	5	sense	NAG	CTCTTTACCAGACACCGTAT	6
chr18:77106480-77106499	77106482	5	3	antisense	NGG	GTCTCCCACACACGTGAGGG	8
chr19:1875526-1875545	1875542	5	4	sense	NAG	GTCTTCACCAAATACCCTTT	8
chr19:23023176-23023195	23023192	5	5	sense	NGG	TTATAGAACACACTAAAGAT	7
chr19:50178973-50178992	50178975	5	4	antisense	NAG	TTCACTAAATCAGTGGATCT	8
chr19:55807283-55807302	55807285	5	5	antisense	NAG	GTATTTATCTGAGTTTATAA	8
chr19:56628590-56628609	56628606	5	3	sense	NGG	TTTGTTAAGAAACGCTATTT	8
chr2:109350004-109350023	109350006	5	3	antisense	NGG	GTCTTCTGCACATTCTCCAC	8
chr2:12220134-12220153	12220136	5	5	antisense	NAG	GGCACTTAAACATTGAATAT	8
chr2:125241448-125241467	125241464	5	3	sense	NGG	GTTTTTAACCAACCAGGTAT	6
chr2:138145835-138145854	138145851	5	3	sense	NGG	TTATTTTAAATACTCCTTCT	8
chr2:143522350-143522369	143522366	5	5	sense	NGG	GTCTTTAAAGCTCTTCCAAG	8
chr2:148496746-148496765	148496748	5	4	antisense	NAG	TTCTTCTTCACTTTGGATAG	8
chr2:151497647-151497666	151497663	5	5	sense	NGG	GTGTTTGACTCTTTCCATCT	7
chr2:151557117-151557136	151557119	5	3	antisense	NAG	TTCTTTATTAGTCTTGCTAG	8
chr2:158537676-158537695	158537692	5	4	sense	NGG	ATGTCTGACAAACTTGATAC	7
chr2:159773674-159773693	159773676	5	4	antisense	NAG	GACTTTGTCACACATTTTAG	8
chr2:161902289-161902308	161902291	5	3	antisense	NAG	GTTTTGAAAGCACTTTATAT	6
chr2:166182941-166182960	166182943	5	5	antisense	NAG	GTCTTTTTCAACTTTTATTT	8
chr2:179267209-179267228	179267225	5	4	sense	NAG	GCCTTGTAAACATTTGAAGT	8
chr2:181010711-181010730	181010727	5	3	sense	NGG	GTGACTGATACAATCAATTT	8
chr2:2130923-2130942	2130925	5	3	antisense	NGG	TTTATAAACACACTCATGAA	8
chr2:21368644-21368663	21368646	5	4	antisense	NGG	TCCTTTAACACAATCAAGCA	7
chr2:213990843-213990862	213990845	5	5	antisense	NGG	CTGTTTTACAAATTCCATAT	6
chr2:216269072-216269091	216269074	5	3	antisense	NGG	AGCTTTAAAACAGTAGAATA	8
chr2:217534119-217534138	217534121	5	4	antisense	NAG	GTCAATGACAGACTGCATAT	6
chr2:218874143-218874162	218874159	5	5	sense	NGG	GTCTAAAGGCCTCTGGATAC	8
chr2:226863355-226863374	226863371	5	4	sense	NAG	TTCATTCATTCATTCAACAT	8
chr2:23727568-23727587	23727570	5	3	antisense	NGG	GTTTTCAACTCATTGGGTAT	6
chr2:26188733-26188752	26188735	5	3	antisense	NGG	GACATCTACACCCTCACTCT	8
chr2:34399321-34399340	34399323	5	5	antisense	NGG	ATGATTAACAAAATCATCAT	8
chr2:37558013-37558032	37558015	5	4	antisense	NAG	TTCACTCACATAGTTGATAT	7
chr2:4207058-4207077	4207060	5	4	antisense	NGG	GTAATTAACATACGCCAGAG	7
chr2:46599864-46599883	46599880	5	3	sense	NGG	CTCTTGCTCACACTTCACAT	7
chr2:4785940-4785959	4785942	5	3	antisense	NGG	TTGTTAAATATACTGCAAAT	8
chr2:53536133-53536152	53536135	5	3	antisense	NAG	ATCTTTCACAAACTAATGAA	8
chr2:54853844-54853863	54853846	5	3	antisense	NAG	GGCCTTACCTCTCTTGAGAC	8
chr2:57518708-57518727	57518710	5	3	antisense	NAG	CTTTTGACCTCACTCCAGAA	8
chr2:61633392-61633411	61633408	5	5	sense	NGG	ATCTTTTACAATATACATAT	7
chr2:73425996-73426015	73425998	5	5	antisense	NAG	GCCTATATCACACTGAAATA	8
chr2:73756914-73756933	73756916	5	5	antisense	NGG	GCCTTTTACAGATTCTAATA	8
chr2:79850596-79850615	79850612	5	5	sense	NAG	ATTTCTAAAGCACTGGTTTT	8
chr2:83596362-83596381	83596378	5	3	sense	NAG	GTTATACACAGAATGGATAG	8
chr2:83826419-83826438	83826435	5	3	sense	NAG	TTCTTTTTCACCATCACTAT	7
chr2:95516089-95516108	95516091	5	5	antisense	NAG	ATCTTCCTCACACTCAATCT	6
chr2:97696160-97696179	97696162	5	4	antisense	NAG	TTTTTAAAGACCTTCAATGT	8
chr2:99592109-99592128	99592125	5	4	sense	NGG	GGGTTAAAAACCCTCAAAAT	7
chr2:99804049-99804068	99804051	5	3	antisense	NGG	GTTTTTGTTACATTTGCTTT	8
chr20:33755332-33755351	33755348	5	4	sense	NGG	TTCTTTTCTAAATTAGAGAT	8
chr20:34450448-34450467	34450450	5	3	antisense	NAG	GTATCAGATATACTCAATAA	8
chr21:18124906-18124925	18124908	5	4	antisense	NGG	TTATTTAACTTGCTACATCT	8
chr21:32780108-32780127	32780110	5	4	antisense	NGG	GGCAAGAATACACTTGTTAC	8
chr21:32948640-32948659	32948642	5	3	antisense	NGG	GTCTTAAAAATCCTTAACCT	8
chr21:38240814-38240833	38240830	5	5	sense	NAG	GTCTGTAAAACCTTGGCATT	8
chr22:32440135-32440154	32440137	5	3	antisense	NAG	GTCTCAAAAAATATATATAT	8
chr22:42668503-42668522	42668519	5	3	sense	NGG	AAAATAAAAAAACTCTATAT	8
chr3:103315609-103315628	103315611	5	3	antisense	NAG	GAGTTTAACAAGAGGGAAAT	8
chr3:104050045-104050064	104050047	5	3	antisense	NAG	ATTTATTACTCCCTCAATTT	8
chr3:109199719-109199738	109199721	5	3	antisense	NAG	GTCAAAAACGAAATACATAT	8
chr3:113241177-113241196	113241179	5	4	antisense	NAG	ATCTCAATCCCAGTCAATAC	8
chr3:116216257-116216276	116216259	5	4	antisense	NAG	GTCTGGAAGTCATGGGAGAT	8
chr3:131306513-131306532	131306515	5	3	antisense	NAG	AGCTCTAGCCCACTCAACAT	7
chr3:137663814-137663833	137663816	5	5	antisense	NAG	TTCTTTATTAATCTTGCTAG	8
chr3:154656273-154656292	154656275	5	4	antisense	NGG	GCCTTGAGGATACCAGCTAT	8
chr3:169394335-169394354	169394351	5	4	sense	NAG	GGATTTAACTTATGTAATAT	8
chr3:172065452-172065471	172065454	5	3	antisense	NGG	CTATTTCACACACAGGAAGT	7
chr3:177745986-177746005	177746002	5	3	sense	NAG	GTTGTCAGCACAATGGCTAA	8
chr3:25469260-25469279	25469276	5	3	sense	NAG	TTCTATTAAATACTTTAAAT	8
chr3:33073350-33073369	33073366	5	4	sense	NGG	GTGAATAATAAACTCATTTT	8
chr3:40251014-40251033	40251016	5	4	antisense	NAG	CTCTTTGACAGTCACCATTC	8
chr3:48334875-48334894	48334877	5	3	antisense	NAG	GTATTTTAACAACTGGAACT	8
chr3:60704279-60704298	60704281	5	3	antisense	NAG	TTTTTTAGCATACTTTTGAT	8
chr3:64519346-64519365	64519348	5	3	antisense	NGG	TTATTTAAAAGGCTGTTTAT	8
chr3:69700429-69700448	69700445	5	3	sense	NGG	GTCTGGAACAAAATAGGTTG	8
chr3:7788489-7788508	7788505	5	3	sense	NAG	CAGTTTCAAAAACTTCATAT	8
chr3:9604584-9604603	9604600	5	5	sense	NGG	GCCTGTAATACAAGCACTTT	8
chr3:9647450-9647469	9647466	5	3	sense	NAG	TTCTTTAACACCATATAATC	8
chr4:110801722-110801741	110801724	5	3	antisense	NAG	TCCTTTGAAAGACTGGATAA	7
chr4:113827888-113827907	113827890	5	3	antisense	NGG	TGATTTTGCCCACTCTATAT	7
chr4:118966689-118966708	118966691	5	3	antisense	NGG	CCCTGTAAAACAGTAGCTTT	8
chr4:121189574-121189593	121189576	5	5	antisense	NAG	GTAATTAAGACACCTGAACT	7
chr4:121455822-121455841	121455838	5	3	sense	NGG	GTCTTTAATTCAGGACTTAA	8
chr4:122599865-122599884	122599867	5	3	antisense	NGG	GTCCTTAGCAGTCAAGATAT	6
chr4:124658440-124658459	124658442	5	3	antisense	NAG	AGTTTTTACACATTACATTT	8
chr4:124938857-124938876	124938859	5	3	antisense	NAG	AAATTAGACACACTAAACAT	8
chr4:128948874-128948893	128948876	5	4	antisense	NAG	CTTTTCAAAATACTTGATAA	7
chr4:12925787-12925806	12925803	5	3	sense	NGG	GTTTGCAACAGACAAAATTT	8
chr4:137400035-137400054	137400051	5	3	sense	NAG	GGCATCATGAAACTCATTAT	8
chr4:139032484-139032503	139032486	5	3	antisense	NAG	TTTTTTAAAAAAGTAGAGAC	8
chr4:146824893-146824912	146824909	5	5	sense	NAG	TTGTTTACCATATTCTCTGT	8
chr4:150561798-150561817	150561800	5	4	antisense	NAG	ATATTTATTACACTTTTTGT	8
chr4:150756160-150756179	150756176	5	3	sense	NAG	CTCTAAGACACACAAGTCAT	8
chr4:157336301-157336320	157336303	5	3	antisense	NAG	GTGGTTATGTCACTGGATCA	8
chr4:160431644-160431663	160431660	5	4	sense	NAG	ATTTATAACTGCCTCAATTT	8
chr4:160724372-160724391	160724374	5	4	antisense	NAG	ATTTCTACCATATTCCATAT	7
chr4:17169969-17169988	17169971	5	4	antisense	NGG	TTCTTTAATGCTGCAGACAT	8
chr4:18460215-18460234	18460231	5	3	sense	NGG	GCCTTAAATGCACTGGCAGT	8
chr4:186703833-186703852	186703849	5	5	sense	NAG	TTCCTTCATGCCCTAGAAAT	8
chr4:188176016-188176035	188176032	5	3	sense	NAG	GTTTTTGTCTCCCTCCATCA	8
chr4:21380717-21380736	21380733	5	3	sense	NGG	CTACTTACTACTCACCATAT	8
chr4:27369375-27369394	27369391	5	5	sense	NAG	CTCTTTTACAATATTTCTAT	8
chr4:39704462-39704481	39704464	5	4	antisense	NAG	GTCTTTGTAACACTGTATAC	6
chr4:41862409-41862428	41862411	5	3	antisense	NGG	GTTTTGAAGACTGTTGGTAA	8
chr4:4250179-4250198	4250181	5	3	antisense	NGG	GACCTGAACATACCATGTAT	8
chr4:48344078-48344097	48344080	5	3	antisense	NAG	TACCTTAACAAACTCATGCT	8
chr4:5716962-5716981	5716964	5	3	antisense	NGG	GACTTTCACCAACACCATCG	8
chr4:75599259-75599278	75599275	5	3	sense	NGG	GCCTTTAAGAAACTACCACT	8
chr4:76026427-76026446	76026443	5	5	sense	NAG	GACTTTAAGTGACAGCATAC	8
chr4:77653508-77653527	77653524	5	5	sense	NAG	AGTTTCAACATAATCCAAAT	8
chr4:88018547-88018566	88018549	5	3	antisense	NAG	AACCTTAACACTTTCCAAAA	8
chr4:97008036-97008055	97008038	5	5	antisense	NAG	CTCATTCTTACAATCCCTAT	8
chr5:102466634-102466653	102466636	5	5	antisense	NAG	CTCTTTTACACTCTTGGTGG	7
chr5:108227117-108227136	108227119	5	4	antisense	NAG	GATTGTAATACTCAAGGTAT	8
chr5:109951889-109951908	109951891	5	4	antisense	NGG	GGTTTCAACACACGAATTTT	8
chr5:124181356-124181375	124181372	5	3	sense	NAG	GTGTTTCCCACAGTCTATTC	7
chr5:13340709-13340728	13340711	5	3	antisense	NAG	CTTTTTCTCACATTATATAA	8
chr5:133941020-133941039	133941022	5	3	antisense	NAG	GATCTGCAGACACTGGATCT	8
chr5:144702366-144702385	144702368	5	4	antisense	NAG	GCCTTTTCCAGTATCAATAT	7
chr5:159128214-159128233	159128230	5	3	sense	NGG	CTCGTCAACACAGGATATGT	8
chr5:162803753-162803772	162803769	5	5	sense	NAG	TTCTTTAATAAGCCCAAGCT	8
chr5:166211956-166211975	166211972	5	3	sense	NGG	GTCTTCCACACCCATGACTT	7
chr5:27680249-27680268	27680265	5	4	sense	NAG	ATCTTTGACAAAACTGACAA	8
chr5:31360326-31360345	31360328	5	5	antisense	NGG	GGCTTTTCAAAAATAGTTAT	8
chr5:31519695-31519714	31519697	5	5	antisense	NGG	GTCTTTAACATGATGAAGAA	7
chr5:36611659-36611678	36611675	5	4	sense	NGG	GTCATGAAAGCATTAGATAA	7
chr5:41265050-41265069	41265052	5	5	antisense	NAG	TTATTTAAAACATAGGATCC	8
chr5:4839361-4839380	4839377	5	3	sense	NAG	GGCTATCAGCCAGTGGATAA	8
chr5:54623367-54623386	54623369	5	5	antisense	NAG	CTCTTGAAGACACTCGTGAA	6
chr5:55131677-55131696	55131679	5	3	antisense	NAG	GTCTCAAATCCACTCTAGTC	8
chr5:62413345-62413364	62413347	5	3	antisense	NAG	AGCTATCACACTATTGCTAT	8
chr5:83575030-83575049	83575046	5	4	sense	NAG	GACTTTTACCCATCTCAAAT	8
chr5:85129060-85129079	85129076	5	4	sense	NAG	GTCTATAAATTCAACGATAT	7
chr5:89926939-89926958	89926941	5	4	antisense	NGG	GTTTTTGTTACATTTGCTTT	8
chr5:90908478-90908497	90908480	5	3	antisense	NGG	GTCATTAAATCATAATCTAT	8
chr5:95516017-95516036	95516033	5	5	sense	NGG	ACCTCCAACACTATCTACAT	8
chr5:96395377-96395396	96395379	5	3	antisense	NGG	TTGTTTATAATACTCCATAG	7
chr6:125066951-125066970	125066953	5	3	antisense	NAG	GTGTTTATCATTGTCAGTCT	8
chr6:132125654-132125673	132125670	5	3	sense	NAG	GTCTTTAAAACCATAACTTT	7
chr6:140907678-140907697	140907680	5	5	antisense	NGG	TTCTTCTACTCAGTTGTTAT	7
chr6:149939779-149939798	149939795	5	3	sense	NGG	GTGTTCAGCAGAGTGCCTAT	8
chr6:154372917-154372936	154372933	5	4	sense	NAG	GTCTTTAATGAAGTCTCACT	8
chr6:155470319-155470338	155470321	5	3	antisense	NGG	GTCCTTATCAGACACAGAAA	8
chr6:156169137-156169156	156169139	5	4	antisense	NGG	GTCTGTGTTACTCTTGGTAT	7
chr6:35865983-35866002	35865985	5	3	antisense	NAG	TTCTTGTAAATTCTAGATGT	8
chr6:38595196-38595215	38595212	5	4	sense	NAG	TTCTTTAAATCAAGAAAAAT	8
chr6:41208652-41208671	41208668	5	5	sense	NAG	GCCTCTGACACATTTCAGTT	8
chr6:5200505-5200524	5200507	5	5	antisense	NAG	GACTTTCAGACTCTGTTTAG	8
chr6:6560248-6560267	6560264	5	3	sense	NGG	GTCAGTCACACAGGCACTAC	8
chr6:71185483-71185502	71185499	5	4	sense	NAG	CTCTTCCTTACACTATATAC	8
chr6:71288129-71288148	71288131	5	3	antisense	NGG	ACCTTACACCCACTACAAAT	8
chr6:73685255-73685274	73685271	5	3	sense	NAG	TCCTTATATATTCTGGATAT	8
chr6:77607872-77607891	77607874	5	3	antisense	NGG	GTCTTTGTCAGACTAAATTA	7
chr6:85697680-85697699	85697696	5	3	sense	NAG	TTCTTTATTAGTCTTGCTAG	8
chr6:86587712-86587731	86587714	5	5	antisense	NGG	CTCTCTGCCTCAATCAATGT	8
chr6:90015083-90015102	90015085	5	5	antisense	NGG	TATTTTTAAAAACTATATAT	8
chr7:111279420-111279439	111279422	5	3	antisense	NGG	CTCTTCAACGGACTTGTCTT	8
chr7:115429445-115429464	115429461	5	3	sense	NAG	CTCCCTAATACATGTGGTAT	8
chr7:11805486-11805505	11805502	5	4	sense	NAG	CTCTTTAAAATAAAGAATAA	8
chr7:131520588-131520607	131520604	5	4	sense	NAG	TTCATAAAGAAACTCCAAAA	8
chr7:14036997-14037016	14037013	5	4	sense	NAG	GTCTATAATACAAAAGACTA	8
chr7:146694342-146694361	146694344	5	4	antisense	NGG	GTCTTTTCAACAAATGATGC	8
chr7:147257267-147257286	147257283	5	4	sense	NAG	TTATTGATCACATTCAGAAT	8
chr7:149607057-149607076	149607073	5	4	sense	NGG	GCCTTTCCCACCTTTGCTCT	8
chr7:153983450-153983469	153983466	5	5	sense	NAG	AACTTTAAGCCAGTAGATCT	7
chr7:42599838-42599857	42599854	5	5	sense	NGG	TTCATTAAATATCTCGGTAA	8
chr7:45294822-45294841	45294838	5	5	sense	NAG	TTCCTGAGGAAACTCCATAG	8
chr7:6117954-6117973	6117970	5	4	sense	NAG	TCTTTATATATCCTCGATAT	8
chr7:67380053-67380072	67380069	5	3	sense	NAG	ATCTGGAACTCTCTTGCTAC	8
chr7:76347043-76347062	76347045	5	5	antisense	NGG	GTCTTTGGGAAACTTGAGGG	8
chr7:88731430-88731449	88731432	5	4	antisense	NAG	GTCTTTTCCAAACAAAAGCT	8
chr7:91572035-91572054	91572037	5	4	antisense	NGG	GCCTTCAACATACTAGCATT	7
chr7:9283010-9283029	9283012	5	4	antisense	NAG	CTCTTTGGGCCACTCTCTAT	7
chr8:101752613-101752632	101752615	5	4	antisense	NGG	AGCTTAAGAAAACTCAATTT	8
chr8:109530993-109531012	109531009	5	3	sense	NAG	CTCTCTAACAGTATTGAAAA	8
chr8:112756372-112756391	112756374	5	4	antisense	NGG	CTCTTTAAAATACTCCTATT	7
chr8:128066889-128066908	128066905	5	3	sense	NAG	GACCCTAACACACCCTCCCT	8
chr8:129413389-129413408	129413405	5	3	sense	NGG	GTCTAGTACTCACCAGACAT	7
chr8:138032367-138032386	138032369	5	4	antisense	NGG	GTATTTTAAATTCTAAATAT	7
chr8:14012870-14012889	14012886	5	4	sense	NAG	GTATTTAGCACATACTTTCT	7
chr8:141070830-141070849	141070846	5	4	sense	NAG	GTCATTTGTACAAACAACAT	8
chr8:15076827-15076846	15076829	5	3	antisense	NAG	CTCTTTGAGACAGAAGAGAA	8
chr8:17720751-17720770	17720767	5	4	sense	NAG	TGATCTTAAAAACTGGATAT	8
chr8:20068903-20068922	20068905	5	3	antisense	NGG	GTTTTTATTGCATTTGCTTT	8
chr8:23961793-23961812	23961809	5	4	sense	NGG	ATATTTATTATCCTTGGTAT	8
chr8:27905116-27905135	27905132	5	5	sense	NAG	CTATTAAACACTCAAGGTTT	8
chr8:41302503-41302522	41302519	5	5	sense	NAG	TTCTGTAAGAAATCCGATCT	7
chr8:47917688-47917707	47917704	5	5	sense	NAG	GTCTTACATATCCCTGGTAT	8
chr8:49065025-49065044	49065041	5	5	sense	NGG	TTATCCAACTCACTGGGTGT	8
chr8:58334163-58334182	58334179	5	3	sense	NAG	GACTTTAATACCCTCACAGT	7
chr8:60430305-60430324	60430307	5	3	antisense	NAG	GACTTGATGAGACTTGATCA	8
chr8:61380566-61380585	61380568	5	4	antisense	NAG	CTTTCAAGCACTCTCAAAAT	8
chr8:61603716-61603735	61603732	5	4	sense	NGG	GTACTTCACACATTAGAAAG	7
chr8:72981607-72981626	72981623	5	3	sense	NAG	GGTTTCTAAACACTTAATTT	8
chr8:80816272-80816291	80816288	5	3	sense	NAG	CTCTTCCACAAAATCCTTCT	8
chr8:8254054-8254073	8254056	5	3	antisense	NAG	GTCTTGAGGGCAGTGAATCT	8
chr9:101558725-101558744	101558741	5	3	sense	NGG	GTCCTTAGCCCACTTTTTGG	8
chr9:111687836-111687855	111687852	5	3	sense	NGG	CTCATGAACATACACCCTTT	8
chr9:120339482-120339501	120339498	5	3	sense	NAG	TTCTTACATTCTATCAATAT	8
chr9:121827759-121827778	121827761	5	3	antisense	NGG	CTCTGAAGCTCAGTGAATAT	8
chr9:19209995-19210014	19210011	5	4	sense	NAG	TTCTTCATCATAATCAAGTT	8
chr9:26073000-26073019	26073016	5	5	sense	NAG	TCCTTGTAAATTCTGGATAT	8
chr9:2769417-2769436	2769433	5	3	sense	NGG	ATCTTTATGTCAAATTATAT	8
chr9:35173778-35173797	35173794	5	4	sense	NAG	TGCTTTAACCACTGTGATAT	8
chr9:4106937-4106956	4106953	5	4	sense	NGG	CTGAGTAATCCACTTGAGAT	8
chr9:68915774-68915793	68915776	5	3	antisense	NAG	ATCTTTCAAAAAGTCAAGTT	8
chr9:71711530-71711549	71711546	5	3	sense	NAG	GACTTTGCCACCGTTCACAT	8
chr9:75026851-75026870	75026853	5	3	antisense	NAG	ATTTTTAACAAAACAAATAG	8
chr9:76727131-76727150	76727147	5	4	sense	NAG	GGCCTTGACCCACTAGATGC	7
chr9:79542111-79542130	79542127	5	4	sense	NAG	GTCTTTGCCACATGTTAGAA	8
chr9:95181864-95181883	95181866	5	3	antisense	NAG	TTATTTAAAACTCCCCTTCT	8
chr9:9599890-9599909	9599892	5	4	antisense	NAG	ATCTTTAATATCCTTAAATT	8
chr9:9621702-9621721	9621718	5	3	sense	NAG	TTCTTTAATACATTTAGTTA	8
chr9:98454574-98454593	98454576	5	5	antisense	NGG	CATTTAGACATACGGGATAT	8
chr9:98738409-98738428	98738411	5	3	antisense	NGG	GTCCTTAGCCCACTTTTTGA	8
chrX:19866155-19866174	19866157	5	5	antisense	NAG	GGGTTGGGCACAGTAGATTT	8
chrX:3579862-3579881	3579864	5	4	antisense	NAG	GTCCTTATCCCTCTTTGGAT	8
chrX:47563512-47563531	47563528	5	4	sense	NAG	GTACCGAACCCAATTGCTAT	8
chrX:5212278-5212297	5212280	5	5	antisense	NGG	TTTTTTAACTAAATAGGTCT	8
chrX:85902678-85902697	85902680	5	3	antisense	NAG	GTTTTTAAAACATTATTTTG	8
chr1:10021565-10021584	10021567	4	4	antisense	NAG	GCCTATAAAATAATAGTTGT	8
chr1:102749824-102749843	102749826	4	3	antisense	NGG	AGCTGTAACACTCACCATGA	8
chr1:103962133-103962152	103962149	4	4	sense	NAG	GTCTATCAGACAATCACTGA	8
chr1:105312653-105312672	105312655	4	4	antisense	NAG	TTCTTTCACTCCCCCAACGT	8
chr1:105668294-105668313	105668310	4	3	sense	NAG	GGCTTTTAAATACTAGCCTT	8
chr1:108591092-108591111	108591108	4	4	sense	NAG	GTGGTTAAGCAACTGTATAA	8
chr1:111034980-111034999	111034982	4	3	antisense	NAG	GTCATTAACTCAAAAGACCA	8
chr1:115063246-115063265	115063248	4	3	antisense	NGG	GTCTTTTGCCCACTTTTTAA	7
chr1:115333858-115333877	115333874	4	3	sense	NAG	TTTTTTCCCTCATTTGAAAT	8
chr1:115872105-115872124	115872107	4	3	antisense	NAG	TTCTTGGGGACTCTTGATAA	8
chr1:11682670-11682689	11682686	4	3	sense	NGG	CCCTTTAACAAGCTCCCCAG	8
chr1:13122490-13122509	13122506	4	4	sense	NAG	GTTTTCAACATACAACATTT	7
chr1:13487719-13487738	13487735	4	4	sense	NAG	GACAGTGACACAGCGGATGT	8
chr1:155360355-155360374	155360357	4	4	antisense	NGG	CTCTTAAAGACATGCCAGCT	8
chr1:166002369-166002388	166002385	4	3	sense	NAG	TTCTTATAGATGATGGATAT	8
chr1:167363260-167363279	167363262	4	4	antisense	NGG	AAGATTAACACACTACTAAT	8
chr1:167390344-167390363	167390360	4	3	sense	NGG	GACTTTAAAAGATTGTATGG	8
chr1:167461518-167461537	167461520	4	3	antisense	NGG	TTCTTATACACTATGGAACT	8
chr1:171471496-171471515	171471512	4	4	sense	NAG	ATTTTAAAAACTGTGGAAAT	8
chr1:173723621-173723640	173723637	4	3	sense	NAG	GTCCTTTGCAGGCTAGATAT	6
chr1:175263656-175263675	175263658	4	3	antisense	NGG	GTCTTTAATTTACCCTAAGT	7
chr1:176266101-176266120	176266117	4	3	sense	NGG	TTTTATAATAAACTGGAAAA	8
chr1:186585052-186585071	186585068	4	3	sense	NGG	GTCTTCTTAACATTGCACAT	8
chr1:188857160-188857179	188857176	4	3	sense	NAG	ATTATCAACATTCTAGATGT	8
chr1:189988645-189988664	189988661	4	3	sense	NAG	CTTTTAAACAAAAATGATTT	8
chr1:192921962-192921981	192921978	4	4	sense	NAG	GTCATTGTCACACAACATGG	8
chr1:194676897-194676916	194676913	4	3	sense	NAG	TTCTTTAAATATCTACATAT	7
chr1:197378860-197378879	197378862	4	4	antisense	NAG	CTCTTTATAACACATGTATT	8
chr1:197410311-197410330	197410327	4	4	sense	NAG	GTTTTAAACATAGACACTTT	8
chr1:201836308-201836327	201836324	4	4	sense	NAG	GTGTTGATCAGATTTAAAAT	8
chr1:203732385-203732404	203732401	4	3	sense	NGG	CTTAGTAGCATTCTCGATAG	8
chr1:204012950-204012969	204012952	4	3	antisense	NGG	ATCTTCAACCCATTCCAGTG	8
chr1:209114837-209114856	209114839	4	4	antisense	NAG	TGCTTTCATGAACTCTATAA	8
chr1:210157015-210157034	210157017	4	3	antisense	NAG	GGCATTAACAGCTTTAATTT	8
chr1:210219131-210219150	210219147	4	3	sense	NAG	GCATTTAAAACTCTGGTAAA	8
chr1:211189923-211189942	211189939	4	3	sense	NAG	TACTATAAGTAACTCTAAAT	8
chr1:222998686-222998705	222998688	4	4	antisense	NAG	GTTTCCAGCAGAGTCAAGAT	8
chr1:225895075-225895094	225895077	4	3	antisense	NGG	ATTTTTAAAAAATTCTATTA	8
chr1:226644732-226644751	226644748	4	4	sense	NGG	GTCTCAAACTCTCTTGCCCT	8
chr1:229630432-229630451	229630448	4	3	sense	NAG	GTTCTGATCAGTCTTGACAT	8
chr1:234775819-234775838	234775835	4	4	sense	NAG	GTTTCAAAAATAATAGCTAT	8
chr1:23821843-23821862	23821845	4	3	antisense	NAG	TTTTTTAAAAAAAGCCAGAT	8
chr1:240888808-240888827	240888810	4	3	antisense	NGG	GTGGTTAACTGAGTCGATTC	7
chr1:246213452-246213471	246213468	4	4	sense	NAG	ATCTTTGAGAAAATGGATAG	7
chr1:247400413-247400432	247400429	4	3	sense	NAG	GTGTTTCTCAAAAGCGACAT	7
chr1:27761700-27761719	27761716	4	3	sense	NGG	GCCTGTAATACCAGCAATTT	8
chr1:31949842-31949861	31949858	4	3	sense	NAG	ATCATTAATCCAGTGGATAG	7
chr1:45990497-45990516	45990499	4	4	antisense	NAG	GTCTCAAAAACAAACAAGAA	8
chr1:53148669-53148688	53148685	4	3	sense	NAG	GGACATTACACACGCTGTAT	8
chr1:53881485-53881504	53881487	4	4	antisense	NAG	ACTTTGTAGACTCTGGATAT	8
chr1:53904266-53904285	53904268	4	4	antisense	NGG	GAGTTTTACACATTTGCTCC	8
chr1:55916634-55916653	55916650	4	4	sense	NAG	TCCTTTTCTTCACTTGCTAT	8
chr1:56748124-56748143	56748140	4	3	sense	NAG	TTCTTGTAGATTCTGGATAT	7
chr1:61438048-61438067	61438050	4	4	antisense	NAG	GCCTATAAAATCCTGTATCT	8
chr1:62651926-62651945	62651928	4	4	antisense	NGG	TCCCTGCAACCACTGGATAT	8
chr1:70353999-70354018	70354001	4	4	antisense	NGG	CTCATCCGCACGCACAATAT	8
chr1:79019234-79019253	79019250	4	3	sense	NGG	ATCCTTAATCCAAGCTATCT	8
chr1:80058508-80058527	80058510	4	4	antisense	NAG	GCCCTTGAAAAATTAGCTAT	8
chr1:82418476-82418495	82418478	4	3	antisense	NAG	GTGTTCCAGAGACTGGATTG	8
chr1:85913385-85913404	85913387	4	3	antisense	NGG	GACCCCAAAATACTAGTTAT	8
chr1:88832647-88832666	88832663	4	4	sense	NGG	CTTTTTCACTGCCTGGATCT	8
chr1:93877062-93877081	93877078	4	3	sense	NGG	TTCTTTAAGAGATTCAACAT	6
chr1:9568001-9568020	9568003	4	4	antisense	NAG	CTCTTCAATACAGTAGCCAT	7
chr10:101284714-101284733	101284716	4	4	antisense	NGG	GTCTTGGTCACGCTAGACGC	8
chr10:11057090-11057109	11057092	4	4	antisense	NAG	CTCTGTTACACAGATGGTAC	8
chr10:111061773-111061792	111061789	4	3	sense	NGG	ATATATAAAAGAATCCACAT	8
chr10:112032964-112032983	112032980	4	3	sense	NAG	TTCTTTGGCCCACTTGAGGT	7
chr10:119855886-119855905	119855902	4	4	sense	NAG	GACTTCAAAACAGTCCTTGA	8
chr10:120803953-120803972	120803955	4	3	antisense	NGG	GTCATAAACAATGGCGCTGT	8
chr10:120906620-120906639	120906636	4	4	sense	NAG	TTTTTCAACAAACTAGGGCT	8
chr10:121802231-121802250	121802247	4	4	sense	NGG	ACCTTTAACTCACTCACCCC	8
chr10:130923936-130923955	130923952	4	3	sense	NGG	ATCTCTCTCAGACTTGATTT	7
chr10:29847688-29847707	29847704	4	3	sense	NGG	TTTTTTAAAAAAATAGAGTT	8
chr10:34783155-34783174	34783171	4	3	sense	NGG	GAGTATAACACACTGAATGA	7
chr10:37241468-37241487	37241484	4	4	sense	NGG	CTCTTTAACAAACTTTTTAG	6
chr10:3890865-3890884	3890867	4	3	antisense	NAG	ATTTTATCCACTCTCTATTT	8
chr10:4301181-4301200	4301183	4	4	antisense	NAG	GTCTGCAACACTTTCAAATA	8
chr10:45713868-45713887	45713884	4	4	sense	NAG	ATTTTCAAAACACTGAGTAA	8
chr10:5638075-5638094	5638091	4	3	sense	NAG	ATCTTTCAATCATTTAATTT	8
chr10:57040614-57040633	57040616	4	3	antisense	NAG	GTATTTTAGATACCTCATAT	7
chr10:7033013-7033032	7033015	4	3	antisense	NAG	CACATTTCCAGACTAGATTT	8
chr10:77427352-77427371	77427368	4	3	sense	NGG	GTTACTAACTCAGATGTTAT	8
chr10:79253919-79253938	79253935	4	3	sense	NAG	CTCATGCACACACTCACTCA	8
chr10:83349358-83349377	83349360	4	3	antisense	NAG	CCTTTTTAGACACTAGACAT	7
chr10:96473107-96473126	96473123	4	4	sense	NGG	GTCATGGACAGAGTACAGAT	8
chr11:10000372-10000391	10000374	4	3	antisense	NGG	CTGTGTATCACACTTTATGA	8
chr11:102197895-102197914	102197911	4	4	sense	NGG	GTCTCTGCTGCACCCCATGT	8
chr11:102760012-102760031	102760014	4	4	antisense	NAG	ATCTTTACAACAATTATAAT	8
chr11:103689685-103689704	103689687	4	3	antisense	NAG	ATTTTTACCACAATAAAAAA	8
chr11:104172054-104172073	104172056	4	4	antisense	NGG	TTTTTTAACACATTTTATAT	5
chr11:114062801-114062820	114062803	4	3	antisense	NAG	GACTTTAGCCCCTTCCTTGT	8
chr11:125663326-125663345	125663328	4	3	antisense	NAG	GTCTTAAACTGTCAAAATTT	8
chr11:126783443-126783462	126783459	4	3	sense	NAG	GACTTCAACATATTATATTT	7
chr11:129547972-129547991	129547974	4	3	antisense	NAG	GACTTTGACACAATGCAGCA	8
chr11:134684723-134684742	134684725	4	4	antisense	NGG	GTCCATCTGCCAGTGGATAT	8
chr11:15603355-15603374	15603357	4	4	antisense	NAG	TCCTAGCCCACTCTGGATAT	8
chr11:16076429-16076448	16076431	4	4	antisense	NGG	GTAATTTGCCCACTCTTTAC	8
chr11:16721109-16721128	16721111	4	4	antisense	NAG	GCCTTTAACTTTCTCTGTCT	7
chr11:23601808-23601827	23601810	4	3	antisense	NGG	AACTTGTACACAAACAATTT	8
chr11:25531491-25531510	25531493	4	3	antisense	NAG	GACTTCCACAAAGTGGATAA	7
chr11:30781836-30781855	30781852	4	3	sense	NAG	TATTTAAACAAAGTTGAGAT	8
chr11:47157467-47157486	47157483	4	3	sense	NAG	GGCCTTAACATTTTAGAGAG	8
chr11:7251619-7251638	7251635	4	3	sense	NGG	GCTTTGGACACACTCGGCGG	8
chr11:7369356-7369375	7369372	4	4	sense	NAG	TCCTTGTAGATTCTAGATAT	8
chr11:79952044-79952063	79952046	4	3	antisense	NGG	TTCTATAAAACAGGAGTTCT	8
chr11:80722576-80722595	80722592	4	4	sense	NAG	TTCTGTAACACAGACTGAAT	7
chr11:82303992-82304011	82303994	4	3	antisense	NAG	TTATTGAAAACATTGAATAC	8
chr11:8972307-8972326	8972309	4	4	antisense	NGG	TCTTTCAACACCCTGACTAT	8
chr11:93955803-93955822	93955805	4	4	antisense	NAG	TTGTTTGGCACAATGTCTAT	8
chr11:98284379-98284398	98284395	4	4	sense	NAG	AGCTTTAAATAACCCGTTAT	7
chr12:105056816-105056835	105056832	4	3	sense	NAG	ATATTTAACATAAAAGAAAG	8
chr12:106151821-106151840	106151823	4	3	antisense	NAG	GTTCTTTGCAGTCTTGATCT	8
chr12:106713677-106713696	106713693	4	4	sense	NGG	GTTTTTCAAACACTATCTCA	8
chr12:11013451-11013470	11013453	4	4	antisense	NAG	CTCTATAATCAATTAAATAT	8
chr12:112304972-112304991	112304974	4	3	antisense	NGG	GTAATTTACAGTCTCCTTCT	8
chr12:117225488-117225507	117225504	4	4	sense	NAG	GGCTTCCACCCACTAGATGC	7
chr12:118918520-118918539	118918522	4	4	antisense	NAG	GTTGCTAACAGACCAGTCAT	8
chr12:127825455-127825474	127825471	4	4	sense	NAG	CGCTCCATCACACTAGAAGT	8
chr12:130885667-130885686	130885683	4	4	sense	NGG	GGCTGTACTAAGCTACATAT	8
chr12:1872113-1872132	1872129	4	3	sense	NGG	GAGTTTAACATCCTAGATGT	6
chr12:2261409-2261428	2261411	4	4	antisense	NAG	TACCATAACACACTGAATGA	8
chr12:45663733-45663752	45663735	4	4	antisense	NAG	GTCTCTAGCACATAAGAGGC	8
chr12:53831355-53831374	53831357	4	4	antisense	NGG	ATCTTTGATGCACTCCTTTA	8
chr12:558299-558318	558301	4	3	antisense	NGG	GACTCCTCCCCACTCTTTAT	8
chr12:56123368-56123387	56123370	4	3	antisense	NAG	GTTTCTAAAATCCACAATGT	8
chr12:60118478-60118497	60118480	4	4	antisense	NAG	TTCTTTCATACAGTTTTTGT	8
chr12:62314714-62314733	62314730	4	4	sense	NAG	CTCTTTAAATGTATTGTTAT	8
chr12:63984401-63984420	63984417	4	4	sense	NAG	GTTTGTAAAATTCTTGATTA	8
chr12:65990340-65990359	65990342	4	4	antisense	NGG	CTCTTTAATAAAATATGTGT	8
chr12:66901736-66901755	66901738	4	3	antisense	NAG	GTTTCCCTCAGACCGGATAT	8
chr12:70197697-70197716	70197713	4	3	sense	NGG	CTCCTAGACTACCTGGATAT	8
chr12:89793531-89793550	89793547	4	3	sense	NAG	ATCAATATAAGACTGGTTAT	8
chr12:89830747-89830766	89830749	4	3	antisense	NAG	GTTTTTGTCACAATCATATT	8
chr12:9037320-9037339	9037322	4	4	antisense	NGG	GTTTTGATCACCTTCTTTGT	8
chr12:90792247-90792266	90792263	4	4	sense	NGG	GTATTTTAGAAATTTGGTAA	8
chr12:95284440-95284459	95284442	4	3	antisense	NGG	GCCATACACACCCTGGAGGT	8
chr12:98375349-98375368	98375351	4	4	antisense	NAG	GTGGTTACAACTTTCAATCT	8
chr13:104995161-104995180	104995177	4	4	sense	NGG	TTTTTTTTCAAACTGGGAAT	8
chr13:108065690-108065709	108065706	4	3	sense	NAG	ATTTTTAACATAATTAAAAC	8
chr13:113349428-113349447	113349444	4	3	sense	NAG	GTTTTTAAAACACAAAGGAG	8
chr13:114091318-114091337	114091334	4	4	sense	NAG	GAGCTTTCCCCATTCGGTAT	8
chr13:20589206-20589225	20589222	4	4	sense	NAG	TTTTTAAAAACAGTCCATCA	8
chr13:26187921-26187940	26187937	4	3	sense	NAG	GTGTAAAGCACACTGGACAC	7
chr13:32001337-32001356	32001339	4	3	antisense	NAG	GCCCTTCACTCTGTCTATAA	8
chr13:39533948-39533967	39533950	4	3	antisense	NAG	GTATTTTATACTGAGGATGT	8
chr13:49240074-49240093	49240090	4	3	sense	NGG	GGTTTTAACATAGTCTCTGA	8
chr13:51489916-51489935	51489918	4	3	antisense	NGG	GTTTTTTAGAGACTCAAAGG	8
chr13:52003035-52003054	52003051	4	4	sense	NAG	CACTAAAACTTTCTCCATAT	8
chr13:52884919-52884938	52884921	4	4	antisense	NAG	TTTAGTAAATCACTTGAGAT	8
chr13:55845318-55845337	55845334	4	4	sense	NAG	GTGTTTAATGAAAGTGAAAT	8
chr13:56073933-56073952	56073949	4	4	sense	NGG	GATTTTACCATATTCAATAT	6
chr13:63269924-63269943	63269926	4	3	antisense	NAG	TTGTTGTAGATTCTGGATAT	8
chr13:63659816-63659835	63659818	4	3	antisense	NGG	CTCTTGACCAAACTTTAGAC	8
chr13:78982231-78982250	78982247	4	3	sense	NGG	TTGTTTCTAACACTCAAAAT	7
chr13:83683730-83683749	83683746	4	3	sense	NAG	ATGTTTCATAGACACGATTA	8
chr13:86542956-86542975	86542972	4	4	sense	NAG	AAATTAAAAACAATCTTTAT	8
chr13:88347347-88347366	88347363	4	4	sense	NGG	GCTTTTTACAGAAACGATTA	8
chr13:90617490-90617509	90617492	4	3	antisense	NGG	GACTTTTACAGTGTTGCCAT	8
chr13:91166837-91166856	91166839	4	3	antisense	NGG	GTCACTAGGATGCTTGAGAT	8
chr14:24053350-24053369	24053352	4	3	antisense	NAG	GCCATTGACACATACAAAGT	8
chr14:29622803-29622822	29622805	4	3	antisense	NGG	GCAGAAAACTGACTAGATAT	8
chr14:36078086-36078105	36078102	4	3	sense	NAG	GTCCTTTGCCCACTTTTTAA	8
chr14:38346417-38346436	38346419	4	3	antisense	NAG	CTCTGAAACAAAATTAATAA	8
chr14:38900537-38900556	38900539	4	4	antisense	NAG	GTCTTTGACATAATTTTAAT	7
chr14:42592271-42592290	42592287	4	4	sense	NGG	GACTTTCACAGTCTGATTAC	8
chr14:45130165-45130184	45130167	4	3	antisense	NAG	GTGCTTATATCTCTGGGTAT	8
chr14:47130904-47130923	47130906	4	4	antisense	NAG	GTCATTTACATTAGGTATAT	8
chr14:48312504-48312523	48312506	4	4	antisense	NGG	GTTTTTAAGGTAGAGGCTAT	8
chr14:60528169-60528188	60528185	4	4	sense	NGG	GTTTTTAGCTTCCTTGTGAT	8
chr14:64564177-64564196	64564193	4	4	sense	NAG	GCCTTTAGAAGAGTCCACAG	8
chr14:77485827-77485846	77485843	4	4	sense	NAG	GGCTGACAAACACTGGTTGT	8
chr14:82774414-82774433	82774430	4	3	sense	NAG	TCCTTCAGAACCCTGGAAAT	8
chr15:33593407-33593426	33593409	4	3	antisense	NGG	GTTTTCTGTTCACAGGATAT	8
chr15:40194549-40194568	40194565	4	4	sense	NGG	GTTTTTGATTCACTGAGTCT	8
chr15:46246652-46246671	46246668	4	4	sense	NAG	GTCATTAGCTGAGTAGTGAT	8
chr15:47220800-47220819	47220816	4	4	sense	NAG	ATCTCTAGAAAATTCGAAAG	8
chr15:48478527-48478546	48478529	4	4	antisense	NAG	GGCTTTCACAAGCTAATTTT	8
chr15:54379779-54379798	54379795	4	3	sense	NAG	TTCTTTTACATTCTCTGTAT	6
chr15:60144861-60144880	60144863	4	3	antisense	NAG	GTATTTAATCCCAAATATAT	8
chr15:63849221-63849240	63849237	4	3	sense	NAG	GGCTTGAGCCTACCCTATCT	8
chr15:72155577-72155596	72155593	4	4	sense	NAG	GCCTCCCACCCTCTCGCTGT	8
chr15:74842286-74842305	74842302	4	4	sense	NGG	GTCTTTCAGCTGCACAATGT	8
chr15:77139307-77139326	77139309	4	4	antisense	NAG	TTTTTTAAAAAACTGTAAAA	8
chr15:91676220-91676239	91676222	4	3	antisense	NAG	ATTTTACTCACACACAACAT	8
chr15:94788020-94788039	94788022	4	4	antisense	NAG	GTCCTGAGCATTCCAAATAT	8
chr15:97339594-97339613	97339596	4	4	antisense	NGG	AGCTTTAACGTACACATTAT	7
chr16:14239142-14239161	14239158	4	4	sense	NAG	TTCTTTTATACCAGGGATTT	8
chr16:19322235-19322254	19322251	4	3	sense	NGG	GTGTGTATCCCACATCCTAT	8
chr16:1963448-1963467	1963464	4	3	sense	NAG	CTATTAAAGACACAAAAAAT	8
chr16:21642826-21642845	21642828	4	3	antisense	NAG	TTCAGAAACACATTAGACAC	8
chr16:23176076-23176095	23176078	4	4	antisense	NAG	TTTTTTTACTTATTAGAGAT	8
chr16:24101235-24101254	24101237	4	3	antisense	NAG	CTTTAAAACAAAGACGATAA	8
chr16:26035286-26035305	26035288	4	4	antisense	NAG	GTCAAAAACGTACAAAATAT	8
chr16:27583160-27583179	27583176	4	4	sense	NAG	GTCTAAAACCTTCCTGGTAT	8
chr16:31585938-31585957	31585954	4	3	sense	NGG	TTCTTTATTAGTCTTGCTAG	8
chr16:35675544-35675563	35675560	4	3	sense	NAG	TGCGATAAAAAACTTGAAAT	8
chr16:48962080-48962099	48962082	4	4	antisense	NAG	GGCTTTAAGTCTTTGGCTCT	8
chr16:50235301-50235320	50235317	4	3	sense	NAG	ATCTTCAAAACCACTGGTAT	8
chr16:53353467-53353486	53353469	4	4	antisense	NGG	GTCTGTATCCCTGGCTTTAT	8
chr16:56282135-56282154	56282137	4	4	antisense	NAG	GTATTCAATACTTCCTGTAT	8
chr16:58772953-58772972	58772969	4	3	sense	NGG	CTCTGTAATCCAATAGACAC	8
chr16:61146127-61146146	61146143	4	3	sense	NAG	CTTATTAACATTCTGTAGAT	8
chr16:6548322-6548341	6548338	4	3	sense	NAG	GTGCTTAAAAGAATAGAAAT	7
chr16:66144826-66144845	66144828	4	4	antisense	NGG	GACTGTCAAAAACTCATCAT	8
chr16:68145593-68145612	68145595	4	4	antisense	NAG	GACTTTTTTCCACTCAGCAT	8
chr16:68842709-68842728	68842711	4	3	antisense	NAG	ATGTAAAACAGAATGGATTT	8
chr16:75204177-75204196	75204193	4	4	sense	NAG	ATCTTCTGCACCCAGGGTAT	8
chr16:77843100-77843119	77843102	4	3	antisense	NAG	TGGCTTAAAACACAGGATTT	8
chr16:79712986-79713005	79713002	4	4	sense	NAG	GACTTTCAGACCCCTGATCT	7
chr16:81355280-81355299	81355282	4	3	antisense	NAG	TTCTTTAAGACCTTCACTCC	8
chr16:8917286-8917305	8917302	4	4	sense	NGG	GCTTTTAACGATCCCCAAAT	8
chr17:10818226-10818245	10818242	4	4	sense	NGG	GTGTTTAAGCCATCCAGTCT	8
chr17:14973807-14973826	14973809	4	3	antisense	NAG	ATATTAAACACATTAACAAT	8
chr17:29261332-29261351	29261334	4	3	antisense	NAG	GTGTATAAGACATTAGTATT	8
chr17:30429675-30429694	30429677	4	3	antisense	NAG	GTCCTTAACACTGCTTTTTT	8
chr17:37889907-37889926	37889909	4	3	antisense	NAG	GTCTTTGATGAAGTGGCTTT	8
chr17:38362094-38362113	38362110	4	3	sense	NAG	GTGCATAAAAGACTCTCTAG	8
chr17:42273843-42273862	42273859	4	3	sense	NAG	GATTTGAAAAAACTCGACTT	7
chr17:47416747-47416766	47416749	4	4	antisense	NAG	ACTTTGAAAACACATGCTAT	8
chr17:47610741-47610760	47610743	4	3	antisense	NAG	GTGCATAACAGAATTCATAA	8
chr17:48476212-48476231	48476228	4	4	sense	NAG	ATGTTGAAAACATTCCTCAT	8
chr17:52151950-52151969	52151952	4	3	antisense	NGG	ATCTGGAATACAGTAGCCAT	8
chr17:56598792-56598811	56598808	4	4	sense	NGG	CAGATTAATACAGTTGAGAT	8
chr17:57773580-57773599	57773582	4	4	antisense	NAG	TTATTTTTCATTCTCTCTAT	8
chr17:60790067-60790086	60790083	4	4	sense	NGG	GTTATTGCCATTCTCAGTAT	8
chr17:75109558-75109577	75109574	4	3	sense	NGG	GAATTCCAGCCACCCGACAT	8
chr17:75726023-75726042	75726025	4	3	antisense	NGG	GGCACTGGCACACTCGGTGC	8
chr17:80382903-80382922	80382905	4	3	antisense	NAG	GCGTATAATAAACCCTAAAT	8
chr18:1960365-1960384	1960381	4	3	sense	NGG	ATTTTTATCACAAGTGCCAT	8
chr18:29122655-29122674	29122671	4	3	sense	NAG	TTCTATAATAGTCTTGCTAG	8
chr18:2999819-2999838	2999835	4	3	sense	NAG	AAAATTAAGACATTCTATAG	8
chr18:34549183-34549202	34549185	4	3	antisense	NAG	GTCAGAAACCAGTTAGATAT	8
chr18:35753244-35753263	35753260	4	4	sense	NAG	GACTTTATTCAACTCATTAT	7
chr18:35782992-35783011	35782994	4	4	antisense	NGG	GTCTGGAACTTACTCTGCAC	8
chr18:38568722-38568741	38568738	4	3	sense	NAG	TACATTATCATACTCATTTT	8
chr18:3984994-3985013	3984996	4	4	antisense	NGG	GGCTTTAACAAAAACAATGA	7
chr18:40037037-40037056	40037039	4	3	antisense	NAG	TTTTTTCTCATACCAGATTT	8
chr18:45875179-45875198	45875195	4	3	sense	NGG	GACTTACACACCCTCAGCCT	8
chr18:52701444-52701463	52701446	4	4	antisense	NGG	ATTTTTATTATACTGTCTAT	8
chr18:54691383-54691402	54691399	4	4	sense	NGG	GTCTACAACTAAATCCCTAT	7
chr18:60758684-60758703	60758700	4	3	sense	NAG	GTCAATAAACCATCCTGTAT	8
chr18:63272409-63272428	63272411	4	3	antisense	NGG	CAATTTAAAATGCTCTATGT	8
chr18:70636553-70636572	70636555	4	4	antisense	NGG	GGTGCTACCACACTCCAGCT	8
chr18:74642385-74642404	74642401	4	3	sense	NGG	GTTTTTACCATATGAGTTAT	7
chr18:76601506-76601525	76601522	4	4	sense	NAG	TTATTTAAACTACTCATAAT	8
chr18:79934954-79934973	79934956	4	3	antisense	NGG	GTTTATAAAACCCTCAAATT	7
chr19:12880529-12880548	12880545	4	4	sense	NGG	GCCTTTAATACCAGCTACTT	8
chr19:18957518-18957537	18957520	4	3	antisense	NAG	CTGTTTAACAAACCATAGAA	8
chr19:23037580-23037599	23037582	4	3	antisense	NAG	TTGTTCAACTCATTGCATAT	7
chr19:37577544-37577563	37577546	4	3	antisense	NAG	GTTGTTAATTCATTACATAA	8
chr19:40113388-40113407	40113404	4	3	sense	NAG	TTTTTTAACAATGACCATCT	8
chr19:43439494-43439513	43439510	4	4	sense	NAG	GTCCTTTAAAGAAGCCATAC	8
chr19:44381504-44381523	44381506	4	3	antisense	NAG	GTTCTGAAAACATTCTATAT	6
chr19:56825516-56825535	56825532	4	3	sense	NGG	ATTTTTTAAACTTTTGAGAT	8
chr19:9489954-9489973	9489970	4	4	sense	NGG	GAATTTTACATATTAGCTAA	8
chr19:9705004-9705023	9705006	4	4	antisense	NGG	GTCCTTCACAGGCTGGCTCG	8
chr2:103533076-103533095	103533092	4	3	sense	NAG	ACCTTGTAGATTCTGGATAT	8
chr2:110654566-110654585	110654568	4	4	antisense	NGG	ATCCTTCAAAAAGTCAATAT	7
chr2:111634360-111634379	111634376	4	4	sense	NAG	GTGCCAAACTCACTCTTCAT	8
chr2:115693869-115693888	115693871	4	4	antisense	NAG	GTATTTCATACATTAAACAC	8
chr2:12908049-12908068	12908051	4	4	antisense	NGG	CTCAACAACACAGGCTATAT	7
chr2:13342485-13342504	13342487	4	3	antisense	NAG	TTCTTTAAGGAAATTTAAAT	8
chr2:136900551-136900570	136900567	4	4	sense	NAG	CCTTTTATCACATTTTATAA	8
chr2:138789474-138789493	138789490	4	3	sense	NAG	TCCTTGCAGACTCTGAATAT	8
chr2:142671680-142671699	142671696	4	3	sense	NGG	GTGATTAACAGTCTGCAGAA	8
chr2:142959091-142959110	142959093	4	3	antisense	NAG	GTGTGAAATAAACTCTCTAC	8
chr2:143108472-143108491	143108474	4	3	antisense	NAG	ATCTTTAGAAAATTTAATAT	7
chr2:147449771-147449790	147449787	4	3	sense	NAG	GTCTCTAAAATACCGGAGGG	8
chr2:148698253-148698272	148698255	4	4	antisense	NGG	GGCTTTACTGAACTCCATGG	8
chr2:149164156-149164175	149164158	4	4	antisense	NAG	GTCATCAATTCCCTCCACAG	8
chr2:152297545-152297564	152297547	4	4	antisense	NGG	GTCTGTAATTCAAGCACTTT	8
chr2:15975361-15975380	15975377	4	3	sense	NGG	GTCGAAAACATTCTAGAAAT	7
chr2:161306621-161306640	161306623	4	3	antisense	NGG	GTTATGTGAACACTCAAGAT	8
chr2:161735086-161735105	161735102	4	4	sense	NAG	CTTTTTAAATTACCCAGTAT	8
chr2:161842294-161842313	161842296	4	3	antisense	NAG	CTCTCATACACTGTTGATAG	8
chr2:164542729-164542748	164542745	4	3	sense	NGG	GTAAAAAAAACAGCAGATAT	8
chr2:178596722-178596741	178596724	4	4	antisense	NAG	ATGTTGAATATAATTAATAT	8
chr2:178760830-178760849	178760832	4	4	antisense	NGG	CCCCTTCACACAAACTAAAT	8
chr2:181323653-181323672	181323655	4	4	antisense	NGG	CTCTTTTCATCACTCACTCT	8
chr2:197072230-197072249	197072246	4	4	sense	NAG	GTCCTTAGAAGTTTCCACAT	8
chr2:203469555-203469574	203469571	4	3	sense	NAG	GAATTTAACATTATTTAAAT	8
chr2:206380133-206380152	206380149	4	3	sense	NAG	GTCTTTAGGTCAGTATAAGT	8
chr2:206724938-206724957	206724954	4	4	sense	NAG	TTTTTTAAGATTCCACATAT	8
chr2:218077505-218077524	218077507	4	3	antisense	NGG	GACTTTAAAAAATAAATTAT	8
chr2:220193371-220193390	220193387	4	3	sense	NGG	ATCTTTGATCCTCTCCAGAG	8
chr2:220371861-220371880	220371877	4	4	sense	NGG	GTGTGTATGTCACTTGATTT	7
chr2:220986075-220986094	220986077	4	3	antisense	NAG	TCCTTTACCACAATCACTTA	8
chr2:221849905-221849924	221849921	4	3	sense	NAG	GTGTTTAAACATCTTTATTT	8
chr2:230857634-230857653	230857636	4	4	antisense	NAG	ATCCTTAACACTATGGTTGT	7
chr2:240046676-240046695	240046692	4	4	sense	NAG	ATCCTTATCCCTGTCAATCT	8
chr2:31908354-31908373	31908356	4	3	antisense	NGG	TTTTTTTACTCTCACCATAT	7
chr2:32779300-32779319	32779316	4	3	sense	NAG	TCCTTGACAACACTTGTTAC	8
chr2:37056190-37056209	37056206	4	4	sense	NAG	GTCCACAATACAACAGATAT	7
chr2:38599627-38599646	38599629	4	3	antisense	NAG	AGAGTTAATACTTTGGATAT	8
chr2:43430785-43430804	43430801	4	4	sense	NAG	GGCTTCTACCCACTAGATGC	7
chr2:44400224-44400243	44400226	4	3	antisense	NAG	GTTCTGAACTCAGTTTCTAT	8
chr2:51931607-51931626	51931623	4	3	sense	NGG	CACTTACAGACACTTTAAAT	8
chr2:54818605-54818624	54818607	4	3	antisense	NAG	AGTTTTAACAGAGTTGAATT	8
chr2:55979515-55979534	55979531	4	4	sense	NAG	AGGTTTGACACAAAGGTTAT	8
chr2:56425896-56425915	56425912	4	3	sense	NAG	AACTTTGACAAACCTGACAA	8
chr2:58511603-58511622	58511605	4	3	antisense	NAG	TTTTTTCAATCACTCCAGAT	7
chr2:5861920-5861939	5861922	4	4	antisense	NAG	GTCCTTATCAATATCTAAAA	8
chr2:61283178-61283197	61283194	4	3	sense	NAG	ATCTTGTAAATGATCGCTAT	8
chr2:64429552-64429571	64429568	4	4	sense	NGG	TTCTTTGTAAGTCTTGATAG	8
chr2:65463279-65463298	65463295	4	3	sense	NGG	GTCATTTACACCAAGGAGAG	8
chr2:65983368-65983387	65983370	4	4	antisense	NAG	TTTTTTAAAAAACTCATACT	8
chr2:69846486-69846505	69846502	4	3	sense	NGG	GACTTGAGCATAGAGGATTT	8
chr2:7099664-7099683	7099680	4	3	sense	NGG	GTTTTTACTAGCTACCATAT	8
chr2:76140-76159	76142	4	3	antisense	NGG	TACTTTATCCCATTAGAAAT	7
chr2:76412805-76412824	76412807	4	3	antisense	NGG	ATCTTTAAATGAGTCTGTCT	8
chr2:86797677-86797696	86797679	4	3	antisense	NAG	TTTTTTAAAAAAGTGAATAG	8
chr2:88209548-88209567	88209564	4	3	sense	NGG	GGCTTAAAAACCTTCCATAC	7
chr20:13931768-13931787	13931770	4	4	antisense	NAG	GTCTTTTTCTTTGTAGGTAT	8
chr20:1692019-1692038	1692021	4	3	antisense	NAG	TCCTTATAGATTCTGGATAT	8
chr20:19369552-19369571	19369568	4	3	sense	NAG	GTCTAACATAGATTAGATAA	8
chr20:21748562-21748581	21748578	4	4	sense	NGG	TTCTTTATTAGTCTTGCTAG	8
chr20:35056173-35056192	35056175	4	4	antisense	NAG	GTCGTTAAATAAATCAATCA	8
chr20:35320886-35320905	35320902	4	4	sense	NAG	GACTATATCAAATTCATCAT	8
chr20:36556888-36556907	36556904	4	4	sense	NGG	TTCTCTTCCATCCACAATAT	8
chr20:36575006-36575025	36575008	4	4	antisense	NAG	GGCGTCATCACACTAACAAT	8
chr20:39024050-39024069	39024052	4	3	antisense	NAG	GTCTACTGCACAGTGGATGT	7
chr20:39641180-39641199	39641182	4	3	antisense	NAG	GTCTGGAACATACTCATTAT	5
chr20:44915499-44915518	44915515	4	4	sense	NGG	ATCTTTAAAAAAATTGAGGC	8
chr20:46707450-46707469	46707452	4	3	antisense	NAG	TTCTTTATCCTAGAAGACAT	8
chr20:50147178-50147197	50147180	4	4	antisense	NGG	GTTTGCAACCTCTCCGATAT	8
chr20:50200023-50200042	50200039	4	4	sense	NGG	GTCTTTACCTGCTTTGCTCT	8
chr20:53152608-53152627	53152624	4	3	sense	NGG	GTCATTTATTAACCCTATGT	8
chr20:9881754-9881773	9881770	4	4	sense	NAG	TCCTTTTATGCTCTGGATAT	7
chr21:18390351-18390370	18390367	4	4	sense	NGG	ATCTCTAACATAATATTAAT	8
chr21:21914547-21914566	21914563	4	4	sense	NAG	GGAGCATACACCCTGGATAT	8
chr21:22438530-22438549	22438532	4	4	antisense	NAG	ATCTCTTAAATTCTCAATAT	7
chr21:25006552-25006571	25006554	4	4	antisense	NAG	ATCCTGAGGAATCTCTATAT	8
chr21:30428544-30428563	30428546	4	3	antisense	NAG	ATCTTGAATACAAAACTTAT	8
chr21:32966945-32966964	32966961	4	4	sense	NGG	GGGATTATCACAATAGGTCT	8
chr21:34608688-34608707	34608704	4	3	sense	NGG	TTATTTAAGCCACTAAGTGT	8
chr21:36808093-36808112	36808109	4	3	sense	NGG	GACTTTACCAAAAGACATTT	8
chr21:37078471-37078490	37078487	4	3	sense	NGG	TTTTGTAATATTCTCCATAG	8
chr21:37195085-37195104	37195101	4	4	sense	NAG	GTTTCCAAAACACTGACTTT	8
chr21:39625066-39625085	39625082	4	4	sense	NAG	ATATTACACACACACTTTTT	8
chr22:16938601-16938620	16938617	4	4	sense	NGG	TTCTGAACCCCAGTGAATAT	8
chr22:25832350-25832369	25832352	4	4	antisense	NAG	GTCAATTGCAATCTATATAT	8
chr22:27367715-27367734	27367717	4	4	antisense	NAG	TTCTCAGAGACACTCACTAA	8
chr22:28368427-28368446	28368429	4	4	antisense	NGG	TTCATTATGATACTAGTTGT	8
chr22:35427308-35427327	35427310	4	4	antisense	NAG	GACTTTAGGCTGCTCTTTAT	8
chr22:38994682-38994701	38994698	4	4	sense	NGG	GGCTTGAACACAGGAGGTGG	8
chr22:40059522-40059541	40059524	4	3	antisense	NAG	CTCCCTAAGACACAGGAGAA	8
chr3:100901241-100901260	100901257	4	4	sense	NAG	CTCTTAAAAGAAGTGGAAAT	8
chr3:102751887-102751906	102751903	4	4	sense	NAG	ATCTTTAACCCTTTTTGTAA	8
chr3:103953263-103953282	103953265	4	3	antisense	NGG	GAGATAAACTCAATATATAT	8
chr3:104225720-104225739	104225722	4	3	antisense	NAG	TTCTTTAATCTCATTAATAT	8
chr3:104461974-104461993	104461976	4	3	antisense	NAG	GTATATAGGACCCTAGAACT	8
chr3:104472444-104472463	104472460	4	3	sense	NAG	GTTTTTAACATAACCATGAA	8
chr3:108772824-108772843	108772826	4	4	antisense	NAG	GAATTTGATATGCTGGATGT	8
chr3:112262637-112262656	112262639	4	3	antisense	NAG	TTATTTATTGCACTCAAGAG	8
chr3:112992480-112992499	112992496	4	3	sense	NAG	TTGTTTTCCACACTACAGAG	8
chr3:11573849-11573868	11573865	4	4	sense	NAG	GTCTTTACCGAAGACCAAGT	8
chr3:119054299-119054318	119054301	4	3	antisense	NAG	TCCTTGTAGATTCTAGATAT	8
chr3:119650923-119650942	119650939	4	4	sense	NAG	TTCTTTGTCTCAGTTGACAG	8
chr3:122246137-122246156	122246153	4	3	sense	NAG	ATCTCTAAAATTCTGTATTT	8
chr3:131516957-131516976	131516973	4	4	sense	NGG	GGATTAAAAAAACTACACAT	8
chr3:138192938-138192957	138192954	4	3	sense	NGG	GTGTTTTAAAAGCTCTTTAT	7
chr3:146066691-146066710	146066707	4	3	sense	NGG	GAATATAAGACATTCTAATT	8
chr3:148765021-148765040	148765037	4	4	sense	NGG	ATGTTCACCACACTCAAAGC	8
chr3:148810994-148811013	148811010	4	4	sense	NAG	GGCTTTGACAAACATGCTGA	8
chr3:154715450-154715469	154715452	4	4	antisense	NAG	GCCTTAAAATCACACCATTA	8
chr3:161059579-161059598	161059581	4	3	antisense	NGG	ATATTAAAAGCACCCAACAT	8
chr3:161372950-161372969	161372952	4	4	antisense	NGG	CGCTTTAACACAATCAGCCC	8
chr3:162956165-162956184	162956181	4	3	sense	NAG	ATGTATATCACAGTGTTTAT	8
chr3:1634213-1634232	1634215	4	3	antisense	NAG	TTATAAGACACATACAATAT	8
chr3:173307940-173307959	173307942	4	3	antisense	NAG	GGCTGCAACAAATTAAATTT	8
chr3:173766519-173766538	173766535	4	4	sense	NAG	TTATTGAACCCTGACTATAT	8
chr3:17683164-17683183	17683180	4	3	sense	NGG	GTGTATTAAAGACTATATTT	8
chr3:186977737-186977756	186977753	4	4	sense	NAG	GATTTTATCACATCATATAA	8
chr3:189795400-189795419	189795416	4	4	sense	NAG	GTATAAAACAGAATTGGTAA	8
chr3:191179702-191179721	191179704	4	3	antisense	NGG	GAAATAAACCCACTCCAAAT	7
chr3:192956647-192956666	192956649	4	4	antisense	NGG	GCCTGTAACCCCAGCAATTT	8
chr3:194320450-194320469	194320452	4	3	antisense	NGG	AACTTCAACACCCTCCCTCC	8
chr3:197802550-197802569	197802552	4	4	antisense	NAG	CTCTTAAAAAAACTAAAGAG	8
chr3:20992049-20992068	20992065	4	3	sense	NAG	ATTTTTAAGTTACTTGATTA	8
chr3:23920719-23920738	23920721	4	3	antisense	NAG	AACTTTTATGAACTTGCTAT	8
chr3:29436867-29436886	29436869	4	4	antisense	NAG	TTCTTCAAGACTGTTGAGAG	8
chr3:34648376-34648395	34648378	4	4	antisense	NAG	GTAGTTAAGAGAAAGGAAAT	8
chr3:35209265-35209284	35209267	4	4	antisense	NAG	GTCTTTTACCCTTAGAATAT	7
chr3:37789807-37789826	37789809	4	4	antisense	NAG	ATGTTTAATGCTCTCATTGT	8
chr3:38346074-38346093	38346090	4	4	sense	NGG	GCCTCTCACATGCTGGGTTT	8
chr3:40841040-40841059	40841056	4	4	sense	NAG	GACTTTGGCCCATGCCGTAT	8
chr3:43207624-43207643	43207640	4	4	sense	NAG	GGCTTTAACACAGAAGGGCT	7
chr3:57987072-57987091	57987088	4	4	sense	NGG	GTCTTCACCTCTCTGGGCCT	8
chr3:64588397-64588416	64588399	4	4	antisense	NAG	ATTTTTAACAAATACTTTCT	8
chr3:70685392-70685411	70685408	4	4	sense	NAG	GTTCTTCATAGACTTGATGT	7
chr3:72914716-72914735	72914732	4	3	sense	NGG	TTCCTTACCAGACTGGCTTG	8
chr3:7422691-7422710	7422707	4	3	sense	NAG	GACCATATAACACTGGCTTT	8
chr3:78710722-78710741	78710724	4	3	antisense	NGG	GTAGCTAAGAGAATGGACAT	8
chr3:86859133-86859152	86859149	4	4	sense	NAG	TTTTTTTATACCTTCGCTTT	8
chr3:89210753-89210772	89210769	4	3	sense	NAG	GTGTTATACATGCTATATTT	8
chr3:95261421-95261440	95261437	4	4	sense	NAG	GCCTTGAACATTGTCTTTTT	8
chr4:101290317-101290336	101290319	4	3	antisense	NGG	GCCATTAACAGGAGCGGAAT	8
chr4:102335487-102335506	102335489	4	3	antisense	NGG	ATCTGTATGGACCTCTATAT	8
chr4:107723393-107723412	107723395	4	4	antisense	NAG	GAGATTCACTGACTTCATAT	8
chr4:111693453-111693472	111693469	4	4	sense	NAG	AGGTTTAAATCACTCTATGG	8
chr4:113150171-113150190	113150187	4	4	sense	NAG	TGCTTTCACACAGGCTAATT	8
chr4:116738883-116738902	116738885	4	3	antisense	NAG	GTCCTAAACTTCCTCCATGG	8
chr4:118125353-118125372	118125355	4	4	antisense	NAG	GTTTTTAGTAGATTTGTTTT	8
chr4:123326812-123326831	123326814	4	3	antisense	NAG	ATTTATTACGTACTGTATAT	8
chr4:124542687-124542706	124542703	4	4	sense	NAG	TTGTTTAAGACAGTCAATCA	7
chr4:126925949-126925968	126925951	4	4	antisense	NAG	TTCTTTTAAATTCTGGATAT	6
chr4:127940243-127940262	127940245	4	3	antisense	NAG	CTCTTTACCCCATAAAATTT	8
chr4:129576610-129576629	129576626	4	4	sense	NAG	GTATGAAACCCACTTGATCA	7
chr4:147927083-147927102	147927099	4	4	sense	NAG	CTCTTAACCACAGTGAGCAT	8
chr4:150459549-150459568	150459565	4	4	sense	NGG	GACAATAACACATTCCTTAC	7
chr4:150833833-150833852	150833849	4	3	sense	NAG	GCATTTTACTCACAGGATTG	8
chr4:159763316-159763335	159763332	4	3	sense	NAG	TCTTTACATACCCTAGATAT	8
chr4:160639018-160639037	160639034	4	4	sense	NAG	GTAGTTAAGAAACTCTGAGT	8
chr4:163419507-163419526	163419523	4	3	sense	NGG	TTCTTTAAATTACTAAATTT	7
chr4:163721924-163721943	163721940	4	4	sense	NGG	CTCTTTATTAGTCTTGCTAG	8
chr4:164308253-164308272	164308255	4	4	antisense	NAG	GTATGTCTCACATTCAATGC	8
chr4:171684722-171684741	171684724	4	4	antisense	NAG	GATTTTAATAACATCCATGT	8
chr4:175468000-175468019	175468002	4	4	antisense	NAG	TTGTTAAATACAATTTATAG	8
chr4:183860519-183860538	183860521	4	4	antisense	NGG	ATTTTTCACACTCTATAAAG	8
chr4:18449964-18449983	18449966	4	4	antisense	NAG	TACTGAAACAGACTGGATGG	8
chr4:19539938-19539957	19539940	4	3	antisense	NAG	TTATTTAACAAATTATTTCT	8
chr4:19991651-19991670	19991653	4	4	antisense	NGG	GTCATCTAGGTACTAGAAAT	8
chr4:23988396-23988415	23988398	4	3	antisense	NAG	CACTTTTACACTGTTGATGG	8
chr4:35439115-35439134	35439131	4	4	sense	NAG	TTCCTTAAAACAGCAAATGT	8
chr4:35680456-35680475	35680458	4	3	antisense	NGG	GACTCCCACACAATAGTAAT	8
chr4:37140676-37140695	37140692	4	3	sense	NGG	ATATATACCACAGTGGTTAA	8
chr4:37897310-37897329	37897312	4	4	antisense	NAG	GTCAATAAAAACTTCCATAA	8
chr4:38311419-38311438	38311435	4	3	sense	NGG	GTGTTTTAAGTATTCCATAA	8
chr4:42000342-42000361	42000344	4	3	antisense	NAG	ATAGGAAACACACTCCAGAA	8
chr4:45744904-45744923	45744906	4	3	antisense	NGG	GTAAAGAACATTTTCAATAT	8
chr4:48513776-48513795	48513792	4	3	sense	NAG	GATTTTAACACATATACTAT	7
chr4:64744307-64744326	64744323	4	3	sense	NGG	GTCCTTTGCCCACTTTTAAT	8
chr4:70200408-70200427	70200424	4	4	sense	NAG	CTTTTAAATAAAATTGACAT	8
chr4:70613115-70613134	70613117	4	3	antisense	NGG	GTATTTAAATGATTAGATGA	8
chr4:74182538-74182557	74182554	4	4	sense	NAG	TTCTTTCTCCCTTTAGATCT	8
chr4:785181-785200	785197	4	3	sense	NGG	GTTTTTAAAAGACACGACCC	7
chr4:81310304-81310323	81310320	4	3	sense	NAG	GGAAATACCATTCTGGATAT	8
chr4:82231623-82231642	82231639	4	3	sense	NGG	TACTTTCACAGACCCAAAAG	8
chr4:86399425-86399444	86399441	4	4	sense	NAG	GTCTTTTGCCCACTTTTTAG	7
chr4:87608452-87608471	87608454	4	3	antisense	NGG	CTGTTTAGGATCCCTGATAT	8
chr4:98233348-98233367	98233350	4	4	antisense	NGG	ATTTTAAAAATACTTAAAAT	8
chr4:99655824-99655843	99655826	4	3	antisense	NAG	GTGCTTTATTCAATCGGCAT	8
chr5:10089861-10089880	10089877	4	3	sense	NAG	AATTATAAAACTCAGGATAT	8
chr5:103578759-103578778	103578761	4	4	antisense	NAG	GTCCATAACAATAAAGAGAT	8
chr5:109271522-109271541	109271538	4	3	sense	NGG	ATCTTTTACCCACTTTTTGG	8
chr5:110187866-110187885	110187882	4	4	sense	NGG	CTCTTTGTACCAATCGTGAT	8
chr5:11024572-11024591	11024574	4	4	antisense	NAG	TCCTTCATCACTTTCCTTAT	8
chr5:120060413-120060432	120060415	4	3	antisense	NAG	TTCATTAAGACATCCGTTGC	8
chr5:120391633-120391652	120391635	4	3	antisense	NAG	TTGCCTAATACATTCTATTT	8
chr5:122986622-122986641	122986624	4	4	antisense	NGG	CTCTTTCATGCTCTGCAAAT	8
chr5:123550178-123550197	123550180	4	4	antisense	NGG	TGCTTGAAACCACTATATAT	7
chr5:124115390-124115409	124115406	4	4	sense	NAG	GTTTCTAATGAAATTTATAT	8
chr5:128176387-128176406	128176389	4	3	antisense	NGG	GCATATAAAACTCTGGACTT	8
chr5:13946015-13946034	13946031	4	4	sense	NAG	GTGCTGAAGACACCAGAAAA	8
chr5:1403730-1403749	1403732	4	3	antisense	NAG	GACTTTATCAGATTTGCTTC	8
chr5:142723610-142723629	142723626	4	4	sense	NGG	GTCTTTCTCCTACTCCATGG	7
chr5:147551187-147551206	147551189	4	4	antisense	NAG	GTCTTTAGCTGGGCCAATTT	8
chr5:159487676-159487695	159487692	4	4	sense	NAG	GAATCAAACACAGGGGATTT	8
chr5:162484621-162484640	162484623	4	3	antisense	NAG	GTCTAAAACATAGTGAATAA	7
chr5:163504871-163504890	163504873	4	3	antisense	NGG	CTCTTTAAGAAACACCGCCT	8
chr5:164185926-164185945	164185942	4	3	sense	NAG	CTCTTGAAACCATTTCAAAT	8
chr5:165621441-165621460	165621457	4	3	sense	NGG	GTATTAATGAAACTAAAGAT	8
chr5:168922289-168922308	168922305	4	3	sense	NAG	CTCTTAAAAATACAAAAAAT	8
chr5:170868972-170868991	170868988	4	3	sense	NAG	GTTTTTAGTATACCAGGTAT	7
chr5:175435409-175435428	175435425	4	4	sense	NAG	TTTTTTAAGGCACAGTATTT	8
chr5:176549501-176549520	176549517	4	3	sense	NAG	GTCTTTAAAAGTCTCCCCTG	8
chr5:20077337-20077356	20077339	4	4	antisense	NGG	GTCTGGTCAACACTACATAA	8
chr5:21848853-21848872	21848855	4	4	antisense	NAG	GTCTTCAGAAGATTATATGT	8
chr5:29099568-29099587	29099584	4	4	sense	NGG	GACTTGCACACAGTCACTTT	7
chr5:29404707-29404726	29404709	4	3	antisense	NGG	TTCTTTATCCACCTAAAGAT	8
chr5:30674609-30674628	30674611	4	3	antisense	NAG	TTCTTAAGCTGACTTGATGA	8
chr5:362014-362033	362016	4	4	antisense	NGG	GGCTTCAACATATGAGTTTT	8
chr5:39433472-39433491	39433474	4	4	antisense	NGG	TTCTTCAGCAAATACAATTT	8
chr5:41165618-41165637	41165620	4	3	antisense	NGG	GTAGTAAAGACATATAATAT	8
chr5:56605218-56605237	56605220	4	3	antisense	NGG	GATTTTAAGATATTCTGTGT	8
chr5:60625855-60625874	60625857	4	3	antisense	NAG	AGCTTGAATACACACAATAG	7
chr5:61171265-61171284	61171281	4	3	sense	NAG	GTAATTAATACTATAAATAG	8
chr5:64584446-64584465	64584448	4	4	antisense	NAG	GACTTTTCCATACTGGGTGT	7
chr5:72903653-72903672	72903655	4	4	antisense	NAG	GTATTTGTCAAACTCAGCAA	8
chr5:72976641-72976660	72976657	4	4	sense	NGG	TACTTTAAGCCCTGGGATAT	8
chr5:75145983-75146002	75145985	4	3	antisense	NAG	ATTTCTCACAAACCAGGTAT	8
chr5:82075500-82075519	82075502	4	4	antisense	NAG	TAGATTAACAAATTCTAAAT	8
chr5:85149665-85149684	85149681	4	3	sense	NAG	GTTTTTAAAATAATTGTTGT	7
chr5:94111945-94111964	94111947	4	4	antisense	NGG	GTCTGACACACTCTGAGTAG	8
chr5:95495861-95495880	95495863	4	4	antisense	NAG	GTTTTTAAAATCTTTTATCT	8
chr5:96606987-96607006	96607003	4	4	sense	NGG	AAGTTTAAGAACCACTATAT	8
chr6:101180788-101180807	101180804	4	3	sense	NAG	AATTTTAATAGAATGCATAT	8
chr6:102139416-102139435	102139418	4	4	antisense	NGG	TTTTATAAAAGTCTAGAAAT	8
chr6:109687332-109687351	109687334	4	3	antisense	NAG	GGGTGTGACTCACTGGAGGT	8
chr6:113767364-113767383	113767380	4	3	sense	NAG	GTCTGGAAAACTTTCAGCAT	8
chr6:122870954-122870973	122870956	4	3	antisense	NAG	TTCTGCCACACATTCTAATT	8
chr6:124567907-124567926	124567909	4	3	antisense	NAG	CCAGTCAACACACGCTAGAT	8
chr6:126369597-126369616	126369613	4	4	sense	NGG	GTCCTTAGCCCACTTTTTGT	7
chr6:132533019-132533038	132533021	4	3	antisense	NAG	TCCTTTAACACAAAGAAAAA	8
chr6:137385926-137385945	137385928	4	3	antisense	NGG	GTCCTCAACACACAACAACC	8
chr6:13889428-13889447	13889430	4	4	antisense	NGG	GGCTTTCTCCCACAACACAT	8
chr6:143757782-143757801	143757784	4	4	antisense	NAG	GTTATTGACACACACATCAG	8
chr6:150629417-150629436	150629433	4	3	sense	NGG	ACCTTTAAGACATGTGACAA	8
chr6:15516759-15516778	15516775	4	4	sense	NAG	TGGTTTCAAACACAGGATCT	8
chr6:155345268-155345287	155345284	4	3	sense	NGG	GTCTTTTGACCACTTTTTAA	8
chr6:156004686-156004705	156004702	4	4	sense	NAG	GAGATTGTCCCACTCCATAT	7
chr6:157299341-157299360	157299357	4	3	sense	NAG	ATCTTTATCAGTTCCTGTAT	8
chr6:162401439-162401458	162401441	4	3	antisense	NGG	GTTCTGAACACATTTAAAGT	8
chr6:166818772-166818791	166818788	4	4	sense	NGG	GTTTTTAAAAATTTGGTCAT	8
chr6:1704973-1704992	1704975	4	3	antisense	NAG	TTCTTCAGCATTTTCAACAT	8
chr6:22808448-22808467	22808464	4	3	sense	NGG	AACTAAATCACACTGGATGT	7
chr6:25281049-25281068	25281051	4	3	antisense	NGG	GTCTGTAATTCAGCAGAAGT	8
chr6:27961206-27961225	27961222	4	3	sense	NAG	GACTTGCTCACAGTCAGTAG	8
chr6:28718809-28718828	28718825	4	4	sense	NAG	ATATTTAAAAAAATATATGT	8
chr6:3100481-3100500	3100497	4	3	sense	NAG	ATATGCATCACACTCTGGAT	8
chr6:31621657-31621676	31621659	4	3	antisense	NAG	CTTTATGACAAGCTAGAGAT	8
chr6:37631603-37631622	37631619	4	4	sense	NGG	GACATCCACACCCTTGATTT	7
chr6:4014985-4015004	4015001	4	3	sense	NAG	TTCTATATCTCACTGCAATT	8
chr6:47416178-47416197	47416194	4	4	sense	NAG	CTCTCTTGCCCACTCACTAA	8
chr6:51169251-51169270	51169267	4	3	sense	NGG	ATATTGAAAACAACAGATAT	7
chr6:52593224-52593243	52593240	4	4	sense	NGG	AAATTTAACACCTTTATTAT	8
chr6:53503349-53503368	53503365	4	4	sense	NAG	GTTTATAAGCCACCCACTGT	8
chr6:5720277-5720296	5720293	4	4	sense	NGG	GGCTTACAGACTCTTGCCAT	8
chr6:62569097-62569116	62569113	4	3	sense	NAG	ATATATAAGACATTTGATTA	8
chr6:6281069-6281088	6281085	4	3	sense	NAG	GTCATTTGGCAACTCGTTCT	8
chr6:63360572-63360591	63360588	4	4	sense	NGG	GTTTTTAACTTCTTTGCCAT	8
chr6:67501119-67501138	67501121	4	3	antisense	NAG	TTGTTTTGTACTCTCAATAA	8
chr6:72344008-72344027	72344010	4	3	antisense	NAG	ACCTTGAACTCATTGTAAAT	8
chr6:83739701-83739720	83739717	4	4	sense	NGG	TTCAGTAAGATACTAGTTGT	8
chr6:85680235-85680254	85680237	4	4	antisense	NGG	TTTTTTAATACAATAGAGAC	7
chr6:87518115-87518134	87518117	4	3	antisense	NAG	CTGCTTATCAAAATGGCTAT	8
chr6:96345167-96345186	96345183	4	4	sense	NAG	CTTTTTAAGATTCTACATAT	7
chr7:100092525-100092544	100092541	4	3	sense	NAG	GACTTGCACACAGGCAGTAT	7
chr7:101254781-101254800	101254797	4	4	sense	NAG	GTATCTAAGACACCCCATAT	5
chr7:101671809-101671828	101671811	4	4	antisense	NAG	GTGACTTAGACTCTGGAAAT	8
chr7:107409822-107409841	107409824	4	3	antisense	NAG	GATCTTGTCACACTCCTTAC	8
chr7:108549585-108549604	108549587	4	4	antisense	NGG	ACCACTTACACAATGTATAT	8
chr7:112747076-112747095	112747092	4	4	sense	NAG	GTTTTTGTCACTTACTATCT	8
chr7:117080759-117080778	117080775	4	3	sense	NGG	GCTTTAAACATTCTGCATTT	8
chr7:119127231-119127250	119127247	4	4	sense	NGG	TTCTCTACTATATAGGATAT	8
chr7:12171871-12171890	12171887	4	4	sense	NAG	TTATATTAAGCACTTGATCT	8
chr7:123263839-123263858	123263855	4	4	sense	NAG	GTCCTTCCCACACTAAAAGG	8
chr7:129138938-129138957	129138954	4	4	sense	NAG	GGTTTGAACAAACCAGCTGT	8
chr7:129888973-129888992	129888975	4	4	antisense	NGG	GTCCAAATCACACTCTGTTT	7
chr7:133807293-133807312	133807295	4	3	antisense	NAG	GACTTTCACAGACACTCTAT	6
chr7:136815572-136815591	136815588	4	4	sense	NGG	TTCTTTATTAGTCTGGCTAG	8
chr7:137657372-137657391	137657388	4	3	sense	NAG	GCCTCTCTGACAGTCAGTAT	8
chr7:140997518-140997537	140997534	4	3	sense	NAG	CTCTTTGAGACCACCAATGT	8
chr7:147500754-147500773	147500770	4	4	sense	NAG	TTCTTTTCAATTCTCAATAA	8
chr7:149353989-149354008	149353991	4	4	antisense	NAG	GACTTCAACACATCCATTGC	8
chr7:152954737-152954756	152954753	4	4	sense	NGG	TCCTTTTACATTTTAGATTT	8
chr7:154214564-154214583	154214566	4	4	antisense	NAG	GTGTTTAAGCAATTTGCTAA	8
chr7:158101487-158101506	158101489	4	4	antisense	NGG	GTTTTTGTTGCATTTGCTAT	8
chr7:158752528-158752547	158752530	4	3	antisense	NAG	GGCTTTAGGCAACTCTCTCT	8
chr7:16098659-16098678	16098675	4	4	sense	NAG	ACCTTCAACAGACTTGTTAT	6
chr7:31160917-31160936	31160933	4	3	sense	NGG	GTAGTGGAGACAGTCACTAT	8
chr7:34284559-34284578	34284575	4	3	sense	NGG	TTGTTTAACCCAAAGGAATT	8
chr7:3541225-3541244	3541241	4	3	sense	NAG	GTTTATAAGTCATTGTAAAT	8
chr7:35658961-35658980	35658963	4	4	antisense	NAG	GGTTTTGAATCACTAGTTTT	8
chr7:41857978-41857997	41857994	4	3	sense	NGG	GTCTTATGCACATGCACTGT	8
chr7:52056882-52056901	52056884	4	3	antisense	NAG	ATTATCAGCACAGTCAATAA	8
chr7:68485664-68485683	68485666	4	3	antisense	NAG	GTCATGGACTCACTTGCCAT	7
chr7:73792474-73792493	73792490	4	3	sense	NGG	TGCTTGAGCCCAGGCGATTT	8
chr7:78949254-78949273	78949256	4	4	antisense	NAG	CTCTATTATGCTCTAGACAT	8
chr7:85137458-85137477	85137474	4	3	sense	NAG	CTCTTTATCAAAGTTGTCAT	7
chr7:86585538-86585557	86585554	4	4	sense	NAG	TCCTTGTAGATTCTGGATAT	8
chr7:88816294-88816313	88816310	4	4	sense	NGG	GGCAATACCATTCAGGATAT	8
chr7:94123559-94123578	94123575	4	4	sense	NGG	GTCTGGAAGAGACTGGATTC	7
chr7:94138728-94138747	94138744	4	4	sense	NGG	GTTATTCACTCTTTCTATAA	8
chr7:95858022-95858041	95858038	4	3	sense	NGG	GATTTTTTCATATCTGATAT	8
chr8:10152360-10152379	10152362	4	4	antisense	NAG	CTTTATTACACATTCCCTCT	8
chr8:106418621-106418640	106418637	4	4	sense	NAG	GCCATTAAAAATCATGCTAT	8
chr8:108952995-108953014	108953011	4	3	sense	NAG	ATTTTGAACACAATGCAGTT	8
chr8:110454282-110454301	110454284	4	3	antisense	NAG	TCCTTGTAGATTCTGGATAT	8
chr8:1106840-1106859	1106842	4	4	antisense	NAG	CTTTTGAACACAGTTCATCA	8
chr8:117840293-117840312	117840295	4	3	antisense	NGG	CTCTTTTTCACTTTCTTGAT	8
chr8:122152034-122152053	122152050	4	3	sense	NAG	TTCCTTAAAACAATCCAGGC	8
chr8:129687555-129687574	129687571	4	3	sense	NAG	CTCTCTAACAGACAGGCATT	8
chr8:134148544-134148563	134148546	4	3	antisense	NGG	GATTATAACATTTTCCACAT	8
chr8:13458473-13458492	13458475	4	3	antisense	NAG	TTAATGAGCTCACTCTATGT	8
chr8:137608361-137608380	137608377	4	3	sense	NAG	TTATTTCCCAAACTTGGTAA	8
chr8:141888701-141888720	141888717	4	3	sense	NAG	ATCATGAAAACACAGTAAAT	8
chr8:14981348-14981367	14981364	4	4	sense	NAG	TACCTAAACACAGTAGAATT	8
chr8:20008678-20008697	20008680	4	3	antisense	NGG	GTCTTTCACTAGCTTTACAA	8
chr8:20980367-20980386	20980383	4	4	sense	NAG	TTCGTCTCCACAATCTCTAT	8
chr8:29117752-29117771	29117768	4	3	sense	NAG	TTTTCAAACATACTCAAAAT	7
chr8:29784115-29784134	29784131	4	3	sense	NAG	CTTCTTATAACACTTTATAT	7
chr8:39869747-39869766	39869763	4	3	sense	NAG	GATGTTCAGACACTGGACAA	8
chr8:40187435-40187454	40187451	4	3	sense	NGG	CTATTTAAAGCACACTTTTT	8
chr8:4189719-4189738	4189735	4	3	sense	NAG	CTAATTAATACTTTTGACAT	8
chr8:42662708-42662727	42662724	4	3	sense	NGG	GAACTTAACTCCCACGAGAA	8
chr8:43341146-43341165	43341148	4	4	antisense	NAG	GTTTTTAAGAGATATGATAG	7
chr8:47240072-47240091	47240088	4	4	sense	NGG	GTCACGATCAGACTCAGTGT	8
chr8:52325666-52325685	52325668	4	4	antisense	NAG	AATTTTAAGATACTGAAGAT	8
chr8:52421166-52421185	52421182	4	3	sense	NAG	GAATTTAACAAATTCAAAAC	7
chr8:61066765-61066784	61066781	4	3	sense	NAG	GTCAATGACACACAACATTT	7
chr8:61258195-61258214	61258197	4	3	antisense	NAG	TTCATTATCAAAATCACTGT	8
chr8:62530966-62530985	62530982	4	4	sense	NAG	TGCTTCAACTCACTCCCTAT	6
chr8:64148925-64148944	64148941	4	4	sense	NAG	GTGTTTTACGCACCAAAATT	8
chr8:65228932-65228951	65228934	4	3	antisense	NGG	TTGTTTAACTAACTACCTAT	7
chr8:66801493-66801512	66801495	4	3	antisense	NAG	GTATTCAAGAGTTTCAAAAT	8
chr8:71270659-71270678	71270661	4	4	antisense	NAG	GCCTTGAATCCACTGCAACT	8
chr8:71930609-71930628	71930625	4	4	sense	NAG	CACTGAAATATACTGAATAT	8
chr8:74771103-74771122	74771105	4	3	antisense	NGG	AACTGTAACACTCACCATGA	8
chr8:75538922-75538941	75538938	4	3	sense	NGG	ATCTTTAACAAATGTGGAAA	8
chr8:77423789-77423808	77423805	4	4	sense	NAG	GTTAGCAGCACACTTAATAA	8
chr8:80675208-80675227	80675210	4	4	antisense	NAG	GCCTGGAAAACTCTAGCTCT	8
chr8:84087864-84087883	84087866	4	4	antisense	NAG	GTCTGAAACCAAGAAGATCT	8
chr8:85266487-85266506	85266503	4	4	sense	NAG	GTGATAAATACATTATACAT	8
chr8:88210194-88210213	88210196	4	3	antisense	NGG	TTCTTTGTCTTACTCAATTC	8
chr9:101437285-101437304	101437301	4	3	sense	NGG	GTATTTGAAACACAATATTG	8
chr9:106898740-106898759	106898742	4	3	antisense	NGG	TTCTGTACCATTCTCCATCA	8
chr9:110742105-110742124	110742107	4	3	antisense	NGG	GACTATAACAGTTTCCACAG	8
chr9:110894300-110894319	110894316	4	4	sense	NGG	TTCTTTTCCTTACTGCATAT	7
chr9:111855163-111855182	111855165	4	4	antisense	NGG	CTGATTTACACAATCGAAGA	8
chr9:11316906-11316925	11316922	4	3	sense	NGG	ACCTATAATTCACAGGCTAT	8
chr9:116822270-116822289	116822286	4	4	sense	NGG	TTCTTCAAGACATTTGAGAC	7
chr9:12584848-12584867	12584864	4	3	sense	NAG	CTCTGTAGAACTCGATATAT	8
chr9:137546316-137546335	137546332	4	3	sense	NAG	GTCTTGTATCCAATAAATAT	7
chr9:15032058-15032077	15032074	4	3	sense	NGG	GTGTTTTACACTCTCTTGCC	8
chr9:1681589-1681608	1681605	4	3	sense	NAG	GACTACAACACAATAGCTGT	7
chr9:20611615-20611634	20611617	4	3	antisense	NAG	ATCTTTAAAATAGTGTTCAT	8
chr9:21355650-21355669	21355652	4	3	antisense	NAG	GGATTTGAAATACTAGTTGT	8
chr9:22214226-22214245	22214242	4	3	sense	NAG	GCAAATAACACACTGCCTCT	8
chr9:28728715-28728734	28728717	4	4	antisense	NAG	CTTTTTGCCCCATTCCTTAT	8
chr9:29441052-29441071	29441068	4	3	sense	NAG	TTCTTTCTTGCACAAGATCT	8
chr9:4526406-4526425	4526408	4	3	antisense	NAG	AAATCTAACTCACATGGTAT	8
chr9:68507598-68507617	68507614	4	3	sense	NAG	TTTTTTAAGAAACAAGAAAC	8
chr9:6852186-6852205	6852202	4	3	sense	NAG	GTCATTATTAAAATTCATTT	8
chr9:70475949-70475968	70475965	4	3	sense	NAG	GACTCTCCCACACCCAGAAT	8
chr9:74507313-74507332	74507315	4	4	antisense	NGG	GTCTTTAAATTGCTTTTTAA	8
chr9:80241420-80241439	80241436	4	4	sense	NGG	GTCTTTAATAAACTTTATTG	6
chr9:8435293-8435312	8435309	4	3	sense	NGG	CCCTCTAAGCCACTTGAGGT	8
chr9:85282005-85282024	85282007	4	3	antisense	NGG	GTCTTCAAATGATAAGATCT	8
chr9:86218014-86218033	86218016	4	4	antisense	NGG	AAATTTAAGACATTTTATTT	8
chr9:90771679-90771698	90771695	4	3	sense	NAG	GTAAATAACCAACCTGTTAT	8
chr9:90793529-90793548	90793545	4	3	sense	NAG	ATCTTCATGACCTTAGATAG	8
chr9:95080887-95080906	95080889	4	3	antisense	NAG	GTCCTTAAGAATCTCTGTAA	7
chr9:97809821-97809840	97809823	4	3	antisense	NAG	GGCTTTATCATCCAGCATAA	8
chr9:9901199-9901218	9901215	4	3	sense	NAG	GCCTTTAGCAGCCACTGTTT	8
chrX:105966573-105966592	105966589	4	4	sense	NAG	TCCTATAAACAGCTAGATAT	8
chrX:11761989-11762008	11762005	4	4	sense	NAG	GCCTTTAACATACTTTTAAT	6
chrX:121688404-121688423	121688406	4	3	antisense	NAG	GTGCATAAAATAGTGGTTAT	8
chrX:123272503-123272522	123272519	4	4	sense	NGG	TTGGCTAACTCACTAGTAAT	8
chrX:136571672-136571691	136571674	4	3	antisense	NGG	GCCTGTAATTCCATCACTAT	8
chrX:137010130-137010149	137010132	4	3	antisense	NGG	TTAGAAAACACACTGAATAA	8
chrX:138384976-138384995	138384992	4	4	sense	NAG	GTTTCAACTACACTAGCTTT	8
chrX:146768578-146768597	146768580	4	4	antisense	NGG	GTCAATGACAGAGCAGAGAT	8
chrX:153506534-153506553	153506550	4	3	sense	NAG	GGCGGGAACCCACTGGAGAA	8
chrX:41368897-41368916	41368913	4	4	sense	NGG	TCCTTTAAATCTCTTTATAG	8
chrX:47545842-47545861	47545858	4	4	sense	NAG	GGCTCTGTCTCACTAGAAAC	8
chrX:56460117-56460136	56460133	4	4	sense	NGG	GTTTTTAACTTCTTTGCCAT	8
chrX:66379989-66380008	66379991	4	4	antisense	NAG	GTGTTTTAGAGGCTAAATAC	8
chrX:80009344-80009363	80009360	4	3	sense	NAG	TCCTTATAGATTCTGGATAT	8
chrX:83041150-83041169	83041152	4	4	antisense	NGG	GTGTTTCACATATTTTGTAC	8
chr1:102711835-102711854	102711851	3	3	sense	NGG	GAAAATAACAGACACAATAG	8
chr1:103431351-103431370	103431367	3	3	sense	NAG	GAATAAAACACAATCACTAA	8
chr1:105454462-105454481	105454464	3	3	antisense	NAG	GACTTTATGAAACTCTCTAT	6
chr1:106146699-106146718	106146701	3	3	antisense	NAG	TGCTTTATACCAGTCTCTAT	8
chr1:112187096-112187115	112187098	3	3	antisense	NGG	GAATTTGACTCATTCTCCAT	8
chr1:115708356-115708375	115708358	3	3	antisense	NAG	GAATTCATCACCCTGAACAT	8
chr1:116019326-116019345	116019328	3	3	antisense	NAG	GAATTGAACACAATGTATAA	7
chr1:119217886-119217905	119217902	3	3	sense	NAG	CTGTTTAACACACAGGGAAG	7
chr1:147215757-147215776	147215759	3	3	antisense	NAG	TTCTAAAGTATATTCGATTT	8
chr1:153378534-153378553	153378550	3	3	sense	NAG	TTCTTTGAAACATACAAAAA	8
chr1:155794381-155794400	155794383	3	3	antisense	NAG	GATTTTTAAGCTCTCAAAAT	8
chr1:159724103-159724122	159724119	3	3	sense	NAG	TTCTTTGACAGACTTAATAG	6
chr1:164505062-164505081	164505078	3	3	sense	NAG	CTCCATCACCCACAAAATAT	8
chr1:167307607-167307626	167307609	3	3	antisense	NGG	GTCAGTAACTTACTCTCAAA	8
chr1:167434623-167434642	167434639	3	3	sense	NAG	GACTTCAGCACCCAGGACAG	8
chr1:168234968-168234987	168234984	3	3	sense	NAG	CCCTTCAGCACAGTCAGAAT	8
chr1:168768512-168768531	168768528	3	3	sense	NAG	TTTTTTAACTTTTTGGATTT	8
chr1:171877978-171877997	171877980	3	3	antisense	NAG	GTACTATAGAAACTCTAAAT	8
chr1:171908083-171908102	171908085	3	3	antisense	NAG	GAATTCAACAGAAACTATAT	7
chr1:172762389-172762408	172762405	3	3	sense	NGG	GTCTACCAGAGACCCCATAT	7
chr1:174433373-174433392	174433375	3	3	antisense	NGG	GTGTTTAAAACAAAATTAAT	8
chr1:175177265-175177284	175177281	3	3	sense	NAG	GTCTTGAAGAAATAACACAT	8
chr1:175392473-175392492	175392489	3	3	sense	NGG	GAGTTTTACATATTGGGTAT	7
chr1:175529890-175529909	175529892	3	3	antisense	NAG	GTTTTTAATAAACTCAAGTG	7
chr1:176417789-176417808	176417805	3	3	sense	NAG	CCATATACCACACCATATAT	8
chr1:177933413-177933432	177933429	3	3	sense	NGG	GTCTGCACCACCCTCGAGGA	7
chr1:178268029-178268048	178268045	3	3	sense	NGG	TTTTTTAAGAGACAAGGTCT	8
chr1:179315143-179315162	179315159	3	3	sense	NGG	TTCTTCAAATCATTGGATGT	7
chr1:180294230-180294249	180294246	3	3	sense	NGG	GTCTTTAAAAAAATTTGTCC	8
chr1:181749889-181749908	181749891	3	3	antisense	NAG	CCATTAAACCAACTTGAAAT	8
chr1:184244609-184244628	184244625	3	3	sense	NAG	GGCTACAACAACATTGTTAT	8
chr1:186716597-186716616	186716599	3	3	antisense	NGG	CTCCTGAACTGACTCACTCT	8
chr1:188107863-188107882	188107879	3	3	sense	NGG	AGCTTGACTACACTTCATAT	7
chr1:188139091-188139110	188139093	3	3	antisense	NAG	ATCTCTTCCCAACTCCACAT	8
chr1:190151529-190151548	190151545	3	3	sense	NAG	TAAAGTAACTCTCTCTATAT	8
chr1:191020076-191020095	191020092	3	3	sense	NAG	TTATTTAATTCAACAGAGAT	8
chr1:192554721-192554740	192554723	3	3	antisense	NAG	ATCTAGAACAGGCTGATTAT	8
chr1:19297534-19297553	19297550	3	3	sense	NAG	GTTTTGAAAACACAAGAGGA	8
chr1:193872925-193872944	193872941	3	3	sense	NAG	GTTGTTAAGACCATCGATGC	7
chr1:19404877-19404896	19404879	3	3	antisense	NAG	GGATTTGCCTCACTCTAAAA	8
chr1:194631452-194631471	194631468	3	3	sense	NGG	TCTTTTCACTCCAGCGATAT	8
chr1:194773457-194773476	194773459	3	3	antisense	NAG	ATCTTTAATACTCTTCTATT	8
chr1:194952067-194952086	194952069	3	3	antisense	NAG	GTCCTAAATTTTCTCGACAC	8
chr1:198375482-198375501	198375484	3	3	antisense	NAG	GTGTTGGACACTCTCAGAAG	8
chr1:199513502-199513521	199513504	3	3	antisense	NAG	GTATTTCACAAATTGTAAAA	8
chr1:199818412-199818431	199818414	3	3	antisense	NGG	CTCTTTACCACATTCCAAGA	7
chr1:200329384-200329403	200329386	3	3	antisense	NGG	GACCTTGACAACCACGGTGT	8
chr1:200849704-200849723	200849706	3	3	antisense	NGG	ATTTTTAACTCATTTGGCCT	8
chr1:201711984-201712003	201712000	3	3	sense	NGG	GGGTTGAATACAATGGCTCT	8
chr1:202839835-202839854	202839837	3	3	antisense	NAG	GAGGTTAAGAAATTTGAAAT	8
chr1:205167664-205167683	205167680	3	3	sense	NAG	GTCTTTAATACTAGGTGTAG	8
chr1:205880188-205880207	205880190	3	3	antisense	NGG	AGCTCCCACACACTAGAGAA	8
chr1:206033059-206033078	206033075	3	3	sense	NAG	TTGTATAACATACTAGGTGA	8
chr1:206569218-206569237	206569220	3	3	antisense	NGG	TTCTGTACCCCACTGGGGCT	8
chr1:208999060-208999079	208999076	3	3	sense	NAG	AACGTTTACGCACACAACAT	8
chr1:209570227-209570246	209570229	3	3	antisense	NGG	GCCTTTAACCACCTGGAGAC	7
chr1:211467906-211467925	211467908	3	3	antisense	NGG	ATATTAAAAACATTAAATTT	8
chr1:211758250-211758269	211758252	3	3	antisense	NAG	ATCATTCACTGACTCAAATT	8
chr1:212164155-212164174	212164157	3	3	antisense	NAG	TTTTCTGAAAGACTGGCTAT	8
chr1:216281523-216281542	216281539	3	3	sense	NAG	GACTTGAGCACATTTTGTAG	8
chr1:219477968-219477987	219477970	3	3	antisense	NAG	GTTTTTATTAGACTCCACTG	8
chr1:220991557-220991576	220991573	3	3	sense	NAG	GTCATTAAATTACACAGGAT	8
chr1:22497420-22497439	22497422	3	3	antisense	NGG	CTCATTAACTCACTCTCAAG	7
chr1:230518564-230518583	230518566	3	3	antisense	NAG	TTGTTTGTCACAATACATAT	7
chr1:232258881-232258900	232258883	3	3	antisense	NAG	TTAGTTCTCACATTCAAAAT	8
chr1:232959673-232959692	232959689	3	3	sense	NGG	GTGTTAGAAACCCTTTATAA	8
chr1:23971408-23971427	23971424	3	3	sense	NGG	ATCTTGAAAAAGATCGATTT	7
chr1:243505401-243505420	243505417	3	3	sense	NGG	GTTTTTTAAACTCTGAACAT	7
chr1:248000790-248000809	248000806	3	3	sense	NAG	ACATTAAAAACAGGTGATAT	8
chr1:25163726-25163745	25163728	3	3	antisense	NGG	GCATTTCTCACAATCAAGGT	8
chr1:28773242-28773261	28773258	3	3	sense	NGG	TTCTTTGACCCACTAACTTT	7
chr1:32020028-32020047	32020030	3	3	antisense	NGG	ACCTGTAACACAGGCACTTT	8
chr1:35877649-35877668	35877665	3	3	sense	NAG	GTAAAATACACACTGAATTT	8
chr1:42664636-42664655	42664638	3	3	antisense	NAG	GCATTTTATAGACTGGATAA	7
chr1:49414626-49414645	49414642	3	3	sense	NAG	GGCTTAAGCACCATTGCTAT	7
chr1:50329886-50329905	50329902	3	3	sense	NGG	ATCTGCTGCTTACTGGATAT	8
chr1:55072484-55072503	55072500	3	3	sense	NGG	GTCTTAAAAGCATCCCAAGT	8
chr1:61174252-61174271	61174268	3	3	sense	NAG	TTTTGAAACACATGCGCTCT	8
chr1:62202991-62203010	62203007	3	3	sense	NAG	TTTTTAAAAAAACTGGAGAT	7
chr1:63188710-63188729	63188712	3	3	antisense	NGG	CTCTGTAACACTTTCAAGTC	8
chr1:64153680-64153699	64153682	3	3	antisense	NAG	CTATTTTAGGTACTGCATAT	8
chr1:65623231-65623250	65623247	3	3	sense	NAG	GTACATAATAAAATAAATAT	8
chr1:67738875-67738894	67738891	3	3	sense	NGG	GCTTTTAAAACAACAGAAAT	7
chr1:7183846-7183865	7183848	3	3	antisense	NGG	ATCATAAATTTACTCACTAT	8
chr1:7185406-7185425	7185408	3	3	antisense	NAG	GTCTTTTACCACATCTCCAT	8
chr1:75694875-75694894	75694877	3	3	antisense	NAG	GCTTTTAACCAACTCCACAA	7
chr1:75774578-75774597	75774580	3	3	antisense	NAG	TTTTTTAAGACACACATAAA	8
chr1:8447906-8447925	8447908	3	3	antisense	NGG	CAGATCATCACACCCAATAT	8
chr1:85072321-85072340	85072323	3	3	antisense	NAG	AACCTCAAAACACAAAATAT	8
chr1:90201337-90201356	90201353	3	3	sense	NAG	ATTTTTAAAATAATTCATTT	8
chr1:90515360-90515379	90515362	3	3	antisense	NAG	GAATTTAACAAGCCTTCTAT	8
chr1:92327764-92327783	92327780	3	3	sense	NGG	GCTTTAAAGAGATTCTATTT	8
chr1:92506646-92506665	92506648	3	3	antisense	NAG	GTCTTTAAAAATGTTAATTG	8
chr1:94409689-94409708	94409705	3	3	sense	NAG	GTTTCTGACACATCAGATTT	7
chr1:9663192-9663211	9663194	3	3	antisense	NGG	GTCTTGAATAGACGCTGACT	8
chr1:98964742-98964761	98964744	3	3	antisense	NAG	CATCTCATCACATTCTATAT	8
chr10:100881021-100881040	100881023	3	3	antisense	NGG	CTCTGCCACTCACTGGCTGT	8
chr10:102291480-102291499	102291496	3	3	sense	NGG	GTCTTCCCCAGACTTTTTAC	8
chr10:103838974-103838993	103838976	3	3	antisense	NGG	GTTCTGGACACCCTCCCTGT	8
chr10:104632271-104632290	104632287	3	3	sense	NAG	GGGTGCAACAGACTCATTTT	8
chr10:108089845-108089864	108089861	3	3	sense	NAG	TAATTTAACAGAGTTTATTT	8
chr10:109492286-109492305	109492288	3	3	antisense	NGG	TTCTTTATCATACAACAGAT	7
chr10:110190960-110190979	110190976	3	3	sense	NAG	CTTTTTAAGCCATTCGTTTG	8
chr10:112000171-112000190	112000173	3	3	antisense	NGG	GTGCATTGCAGACTAGAGAT	8
chr10:11201234-11201253	11201250	3	3	sense	NAG	GTTTTTTAATCTGTAGGTAT	8
chr10:113142860-113142879	113142876	3	3	sense	NGG	GTGTGCAAATGGCTCGATGT	8
chr10:114337614-114337633	114337630	3	3	sense	NGG	GACTTTATAAGAGCCGATCA	8
chr10:115126003-115126022	115126005	3	3	antisense	NAG	ATTTTAAAAACAATAAATAA	8
chr10:119048115-119048134	119048117	3	3	antisense	NAG	GGTTTTAAAACACGCGTTAG	6
chr10:126321152-126321171	126321154	3	3	antisense	NAG	GGCTTATAGTTACTTGACAT	8
chr10:127663543-127663562	127663545	3	3	antisense	NAG	GTCTGAAACCCAGTGTACAG	8
chr10:12797534-12797553	12797536	3	3	antisense	NAG	GTCTTTAAAGCAGAAGAAAG	7
chr10:128086661-128086680	128086677	3	3	sense	NGG	GCCTCTAACAGCTTGCATAT	7
chr10:130366907-130366926	130366909	3	3	antisense	NGG	CTCTCTAACCCTCCCCTTCT	8
chr10:14913170-14913189	14913172	3	3	antisense	NAG	GTTTTCTGGACACTTCATAT	7
chr10:15461721-15461740	15461737	3	3	sense	NGG	GTCATCAACTCCCTTGGGAA	8
chr10:22354160-22354179	22354176	3	3	sense	NAG	GTCTTTTGGAGAGTAGATAA	7
chr10:2615523-2615542	2615525	3	3	antisense	NAG	GTGATTAATACTCTTGGCTT	8
chr10:28764987-28765006	28765003	3	3	sense	NAG	CTCTAGAAAAAAATCCAAAT	8
chr10:31933306-31933325	31933322	3	3	sense	NAG	GATTTCTACATACTTGAAGT	8
chr10:36144384-36144403	36144400	3	3	sense	NAG	GTCTTTAAAGATTTCAACAA	8
chr10:36978946-36978965	36978962	3	3	sense	NAG	GTTATTTTCACTTTATATAT	8
chr10:38203765-38203784	38203781	3	3	sense	NGG	GCCTTAAAGGGACTCAGTAA	8
chr10:42735267-42735286	42735269	3	3	antisense	NAG	CTTTTTAAAAGGCTGAAAAT	8
chr10:44999275-44999294	44999277	3	3	antisense	NAG	ATGTATAACACAGAAGAAAT	7
chr10:45302611-45302630	45302613	3	3	antisense	NAG	ATCTTTATCATGATCCATTA	8
chr10:45878931-45878950	45878947	3	3	sense	NAG	CACATAAAAACACGTAATAT	8
chr10:46166491-46166510	46166507	3	3	sense	NGG	GTCTTCAAATCCATCAACAC	8
chr10:47239666-47239685	47239682	3	3	sense	NGG	TTCTTCAAGCCACTAAGTTT	8
chr10:49336556-49336575	49336572	3	3	sense	NGG	CACTTTACCCAACTAGCTGT	8
chr10:52173923-52173942	52173939	3	3	sense	NAG	GTCTTTAACTAATTACTTAT	6
chr10:54332801-54332820	54332817	3	3	sense	NAG	TTATTAAAAATAATAGTTAT	8
chr10:54540486-54540505	54540488	3	3	antisense	NGG	GTCAATATGGAACTCAATGT	8
chr10:59656476-59656495	59656492	3	3	sense	NAG	TTATTGAACACATAAGATAG	7
chr10:60765335-60765354	60765351	3	3	sense	NGG	GTCTGTAATTTACTTCAAAA	8
chr10:65582706-65582725	65582708	3	3	antisense	NAG	GCCATCATCACAGTGGACCT	8
chr10:65693081-65693100	65693083	3	3	antisense	NAG	ATTTTTAAAACAGTTGAAGT	7
chr10:7423937-7423956	7423939	3	3	antisense	NGG	ATATTGAGCACAGTTCACAT	8
chr10:78152288-78152307	78152304	3	3	sense	NAG	GTCTCTACCAGAGTCTTTTC	8
chr10:80640705-80640724	80640721	3	3	sense	NGG	GTTTTTAGCTTCCTTGCGAT	8
chr10:81153027-81153046	81153029	3	3	antisense	NAG	CCCTCTCTCAATCTTGATAT	8
chr10:81799319-81799338	81799321	3	3	antisense	NAG	AACTTTATTACATTCTATGC	8
chr10:8346235-8346254	8346237	3	3	antisense	NAG	GTTTTTTCCAGGCTTGGAAT	8
chr10:85389400-85389419	85389416	3	3	sense	NAG	TTCATTAACAAAATATTTGT	8
chr10:86317674-86317693	86317676	3	3	antisense	NGG	CTCTTTAAGTCAGTCAGGAA	8
chr10:87678606-87678625	87678608	3	3	antisense	NGG	GTCCTTTGCCCACTTTTTAA	8
chr10:87890581-87890600	87890597	3	3	sense	NGG	TCTTTAAATACAGTCTCTAT	8
chr10:95364276-95364295	95364278	3	3	antisense	NGG	TTATTTATATCACTGAAAAT	8
chr10:98231732-98231751	98231748	3	3	sense	NAG	GTCTTTAAAAAATGTTTTCT	8
chr10:983376-983395	983378	3	3	antisense	NGG	CTGGTTAAGATACTCACCAT	8
chr11:103538045-103538064	103538047	3	3	antisense	NAG	TTATACAATACACTGCATAA	8
chr11:104160604-104160623	104160620	3	3	sense	NAG	GAGAATAATAAATACGATAT	8
chr11:104394056-104394075	104394058	3	3	antisense	NGG	GACTTTTTCATTTTCCATAG	8
chr11:11163652-11163671	11163668	3	3	sense	NAG	GTGCTTCCCAAACTGGAGTT	8
chr11:112481134-112481153	112481150	3	3	sense	NGG	GGCTTGAACACAGACAAGTT	7
chr11:116765890-116765909	116765906	3	3	sense	NAG	TTCTTGAATACAACCAAAAA	8
chr11:116911555-116911574	116911571	3	3	sense	NAG	ATTGTAAATACACTGATTAT	8
chr11:119313314-119313333	119313316	3	3	antisense	NGG	TTCTTTTATACAATGTTTCT	8
chr11:120985245-120985264	120985261	3	3	sense	NAG	GCCTTTATCTCACACGGTGT	6
chr11:123165209-123165228	123165211	3	3	antisense	NGG	GTGTTTGGAACACTCCCTCC	8
chr11:127515856-127515875	127515858	3	3	antisense	NAG	GTCATTATGTTACATGAAAT	8
chr11:127519807-127519826	127519809	3	3	antisense	NAG	TTTTTAGACACAATCCATGA	8
chr11:128247199-128247218	128247201	3	3	antisense	NAG	TGCTTTAAGACCCTAGCCTT	8
chr11:134577502-134577521	134577518	3	3	sense	NGG	GTTTTTGACACAGTCTTTGG	7
chr11:15409741-15409760	15409743	3	3	antisense	NGG	GACTTTGACATAAGTGATCT	7
chr11:17651071-17651090	17651087	3	3	sense	NAG	TTAAAAAAAACACTCAAAAT	8
chr11:18667762-18667781	18667764	3	3	antisense	NAG	ATCTTTAAAAACCTGAAGAA	8
chr11:18830808-18830827	18830824	3	3	sense	NAG	TTCTTTATTAATCTAGCTAG	8
chr11:21315502-21315521	21315518	3	3	sense	NAG	GTCTCTCAGTCACTCTGCTT	8
chr11:21474740-21474759	21474756	3	3	sense	NAG	GTTTTTCTCACTTCCCATTT	8
chr11:21748630-21748649	21748632	3	3	antisense	NAG	GTGAGAAACTCAGTAGATTT	8
chr11:22434173-22434192	22434189	3	3	sense	NAG	GTCTTGAGAACTCTCAATAA	6
chr11:22841763-22841782	22841779	3	3	sense	NAG	GTAATTAAAAATCTTTCTAT	8
chr11:23365162-23365181	23365164	3	3	antisense	NAG	TTCTTTTATCCTCTCTAATT	8
chr11:2384884-2384903	2384886	3	3	antisense	NAG	GCCTTTCACCAAGGCGACCT	8
chr11:24192095-24192114	24192097	3	3	antisense	NAG	CGTTTTAAATCACTCAATCC	8
chr11:25568634-25568653	25568650	3	3	sense	NGG	TGATTTAATTTCCTCGATAC	8
chr11:26420674-26420693	26420676	3	3	antisense	NAG	GGCCTGAAGGAACAAGATAT	8
chr11:26473976-26473995	26473992	3	3	sense	NGG	GTATGTAACATTCTAGTTAA	7
chr11:27930274-27930293	27930290	3	3	sense	NAG	ATATTTTACTCAATTGCTAC	8
chr11:30315443-30315462	30315459	3	3	sense	NGG	GCATTTAATTCACACCATTT	7
chr11:30351509-30351528	30351525	3	3	sense	NAG	GCCTTGCAAATGCTCTATAC	8
chr11:31683510-31683529	31683512	3	3	antisense	NAG	GTGTTTCACAAAATTTAGAA	8
chr11:33104346-33104365	33104362	3	3	sense	NAG	TATTATAACACACTAAATGG	8
chr11:34876072-34876091	34876074	3	3	antisense	NAG	TGCTTTCACACCCTAGGACT	8
chr11:35253494-35253513	35253510	3	3	sense	NAG	GTCTTAGAGAAAAGCAAAAT	8
chr11:36322179-36322198	36322181	3	3	antisense	NGG	ATCTCTGAAGCAGTCAATGT	8
chr11:37563311-37563330	37563313	3	3	antisense	NAG	ATTTATTTCACACAAAATAT	8
chr11:37862269-37862288	37862271	3	3	antisense	NAG	GGACAGATAACACTCAATAT	8
chr11:38024394-38024413	38024396	3	3	antisense	NAG	TTCTTATAGATGCTAGATAT	7
chr11:38417940-38417959	38417956	3	3	sense	NAG	TTCTTGTAGAGTCTGGATAT	7
chr11:42605073-42605092	42605089	3	3	sense	NAG	AACTTTATCACTCTAGGTGT	7
chr11:44245391-44245410	44245407	3	3	sense	NAG	ATATTTAAATCATTAAATTT	8
chr11:4642751-4642770	4642767	3	3	sense	NGG	GTCTCATTGTTACTCCATAT	8
chr11:4804204-4804223	4804206	3	3	antisense	NAG	GAATTGACCACACCCTGCAT	8
chr11:48483493-48483512	48483495	3	3	antisense	NAG	CACTTTACCTCACTCAAAAG	7
chr11:49231058-49231077	49231060	3	3	antisense	NAG	GTGTTAAACAACTAACATAT	8
chr11:5086584-5086603	5086600	3	3	sense	NAG	ATCTTTAAATTTGTTGAAAT	8
chr11:5218877-5218896	5218893	3	3	sense	NAG	TTCTTTATTAGTCTTGCTAG	8
chr11:5791684-5791703	5791686	3	3	antisense	NAG	TTCTTTAAAAACATCTTTTT	8
chr11:60151557-60151576	60151559	3	3	antisense	NAG	AACCTTAAAACACATGATAA	7
chr11:67394160-67394179	67394162	3	3	antisense	NGG	GCCTCTGAGCCACAGGTTAT	8
chr11:67736769-67736788	67736785	3	3	sense	NAG	GCCTTAGAGACACTAGCTTC	8
chr11:6792248-6792267	6792250	3	3	antisense	NAG	GTGATTAACAATTTTTATTT	8
chr11:68701242-68701261	68701258	3	3	sense	NAG	GTCTAACACCCATTCCTAAT	8
chr11:68837219-68837238	68837221	3	3	antisense	NGG	GTCTTTACTAAAATACAAAA	8
chr11:70366905-70366924	70366921	3	3	sense	NAG	GCTTTTTTCTCTCTTGATTT	8
chr11:75697592-75697611	75697594	3	3	antisense	NAG	ATCTTTAACATCTTAGTAAG	8
chr11:78478530-78478549	78478546	3	3	sense	NAG	ATAATTAACACATTAAACAG	8
chr11:81231156-81231175	81231172	3	3	sense	NAG	ATATTTAAAAAATTAAAGAT	8
chr11:82791703-82791722	82791719	3	3	sense	NAG	AACTATAAAGCACTAAACAT	8
chr11:8474536-8474555	8474538	3	3	antisense	NAG	TTCTTTCTCACAGAAGAGGT	8
chr11:96316310-96316329	96316312	3	3	antisense	NAG	GTCTATCACTCCCTTTAGAG	8
chr11:96470786-96470805	96470788	3	3	antisense	NAG	GTGATTCACTCATTAGTTTT	8
chr11:98641051-98641070	98641053	3	3	antisense	NAG	CTCTGCCACGGATTCCATAT	8
chr12:101856964-101856983	101856980	3	3	sense	NAG	TTCTTTAACCAAAGAAATGT	8
chr12:10275686-10275705	10275688	3	3	antisense	NAG	CATATTATCTCACTTGATAT	7
chr12:103706997-103707016	103707013	3	3	sense	NGG	GTCCTCTCCACAGAGGATCT	8
chr12:10410572-10410591	10410574	3	3	antisense	NAG	TTATTTTCCCCAATCTAGAT	8
chr12:104342597-104342616	104342613	3	3	sense	NGG	CTGAAGAAGACCCTCAATAT	8
chr12:105509695-105509714	105509697	3	3	antisense	NAG	GCTTTCATCTTACTTGAAAT	8
chr12:110852491-110852510	110852493	3	3	antisense	NAG	GTCGGTAGATCACTTGAGGT	8
chr12:113030464-113030483	113030466	3	3	antisense	NAG	GGCTCCAAGTCTCTAGACAT	8
chr12:113377849-113377868	113377865	3	3	sense	NAG	CTTTTAAAAACATACTGTAT	8
chr12:115296963-115296982	115296979	3	3	sense	NGG	GAATTTAACATATTAGTTAA	7
chr12:119503781-119503800	119503783	3	3	antisense	NAG	GTATTCAGCAGAATTCATTT	8
chr12:121313022-121313041	121313038	3	3	sense	NAG	CACCTTAAGAAACTAGAAAA	8
chr12:127713579-127713598	127713595	3	3	sense	NAG	GTGTTTAGTACACTCACACA	8
chr12:129051246-129051265	129051262	3	3	sense	NGG	GGCTTTCTCATACCCCTTCT	8
chr12:132994261-132994280	132994263	3	3	antisense	NAG	GGCAGAAACACAGTAGTTAC	8
chr12:14777285-14777304	14777287	3	3	antisense	NAG	CTCTATTAAAAACTGGAATT	8
chr12:16632664-16632683	16632680	3	3	sense	NGG	CTGGTTAACTATGTTGATAT	8
chr12:20241287-20241306	20241289	3	3	antisense	NAG	ATCTTTAAGCCTCAACTTAT	8
chr12:23751933-23751952	23751949	3	3	sense	NAG	CTCTAAAAAACTCTTGAAAT	7
chr12:24882195-24882214	24882211	3	3	sense	NAG	ATATTTTCCAAACACAAGAT	8
chr12:25332939-25332958	25332941	3	3	antisense	NAG	GTCTTTCAAAATCTCTCTGT	7
chr12:26050949-26050968	26050951	3	3	antisense	NGG	ATCTTTAATCACCTGGAAAC	8
chr12:27550682-27550701	27550684	3	3	antisense	NGG	TAATTTAACATCTCCAATAT	8
chr12:28972300-28972319	28972316	3	3	sense	NAG	ATTTTTAAATGAATAGATAA	8
chr12:29014864-29014883	29014880	3	3	sense	NAG	GTTTATATAACTATCCAAAT	8
chr12:31286090-31286109	31286092	3	3	antisense	NGG	GGTTCTAACCAATACAATAT	8
chr12:31389702-31389721	31389704	3	3	antisense	NAG	TTCTGGAATGCAGTCTAAAT	8
chr12:31520078-31520097	31520080	3	3	antisense	NAG	TTATTTGAAACACATTTTAT	8
chr12:33115859-33115878	33115875	3	3	sense	NAG	CTCTTTCTCACACTTATGTT	8
chr12:38451838-38451857	38451854	3	3	sense	NAG	AGCATTAACATATTGAATAA	8
chr12:38836003-38836022	38836019	3	3	sense	NGG	ATCCTGTACACACCAATTAT	8
chr12:39984603-39984622	39984605	3	3	antisense	NAG	GGAATATATTCACTGGATAT	8
chr12:43256250-43256269	43256266	3	3	sense	NAG	GTGTATAATAAAACTGAAAT	8
chr12:47596632-47596651	47596648	3	3	sense	NAG	ATATTTAATTGACCCATTAT	8
chr12:48453641-48453660	48453643	3	3	antisense	NAG	ATCTTTAAATTTCTAGCTGT	8
chr12:50249729-50249748	50249731	3	3	antisense	NAG	ATATTTTTCACTCTTCAAAT	8
chr12:52117171-52117190	52117173	3	3	antisense	NAG	GTGTTTGACTCAGTTGACTC	8
chr12:53231764-53231783	53231766	3	3	antisense	NGG	GATTTTAACAGGCTGAGGAT	8
chr12:55170746-55170765	55170762	3	3	sense	NAG	TTCTATACCATCCTCTTTAC	8
chr12:5606097-5606116	5606099	3	3	antisense	NGG	GGCTTAGAGACCCTGGAGAT	7
chr12:57044738-57044757	57044740	3	3	antisense	NAG	GGGGAAAACCCAATCAATAT	8
chr12:60257990-60258009	60258006	3	3	sense	NAG	TTAAATAAAATACTTTATAT	8
chr12:61395244-61395263	61395260	3	3	sense	NGG	GCCCTGATCACAGTTTACAT	8
chr12:62544620-62544639	62544636	3	3	sense	NAG	TTAATTAAGAACCTTGGTAT	8
chr12:62796682-62796701	62796698	3	3	sense	NGG	GTGTTTAAATCATCAGCTGT	8
chr12:62901172-62901191	62901188	3	3	sense	NAG	TTCTGTTGCACAATGAATAT	7
chr12:65489636-65489655	65489652	3	3	sense	NAG	GCAATTAATTGACACTATAT	8
chr12:69261703-69261722	69261719	3	3	sense	NAG	GAATTTAGCAGAATTTATAG	8
chr12:72168583-72168602	72168585	3	3	antisense	NAG	GTACTTAACAAAATTGCTGG	8
chr12:75621497-75621516	75621513	3	3	sense	NGG	CACTTTAAGAACATGGAAAT	8
chr12:78121984-78122003	78121986	3	3	antisense	NAG	AGATTTCACACCCTCAGTAT	7
chr12:78294945-78294964	78294961	3	3	sense	NGG	GTCTTGACCAAACTTTAGTC	8
chr12:78999732-78999751	78999748	3	3	sense	NAG	GTAGTTAATATATTCAATAT	6
chr12:79107694-79107713	79107710	3	3	sense	NAG	TTCTTAAAGACTTTAGCTAC	8
chr12:80151679-80151698	80151695	3	3	sense	NAG	GGCTTGTAAATACTCTAGAA	8
chr12:80437432-80437451	80437434	3	3	antisense	NGG	CTCTCTAAATTACTCAGGAT	8
chr12:80916302-80916321	80916318	3	3	sense	NAG	GTCTTTAAAATAGTAACCCT	8
chr12:82042406-82042425	82042422	3	3	sense	NAG	GTATTTTACATACCTCCTAT	7
chr12:84711576-84711595	84711592	3	3	sense	NGG	GGCTCTGACTAACCCTGTAT	8
chr12:86973637-86973656	86973639	3	3	antisense	NGG	TTCTTTATTAGTCTTGCTAG	8
chr12:88867281-88867300	88867283	3	3	antisense	NAG	GTCTTCTACTCATCAGAAAC	8
chr12:88896188-88896207	88896204	3	3	sense	NAG	TTCCTGATCTCACTGGAAAT	7
chr12:8969260-8969279	8969262	3	3	antisense	NGG	ACCATTTTCACACTCCACTT	8
chr12:91223452-91223471	91223468	3	3	sense	NAG	GCAGATAATACAATGGAGAT	8
chr12:94213031-94213050	94213047	3	3	sense	NGG	TTCCTTAATCCAGTCTATCA	8
chr12:95317927-95317946	95317943	3	3	sense	NGG	CTCTTGAACCCAGTAGGCAG	8
chr12:96949286-96949305	96949302	3	3	sense	NAG	GTTTTTACTATAATTGAAAG	8
chr12:96953349-96953368	96953351	3	3	antisense	NAG	CTATAAACCACACTGGGTAA	8
chr12:97160612-97160631	97160628	3	3	sense	NGG	CTTTATTACACACTAGGGAC	8
chr12:99591420-99591439	99591436	3	3	sense	NGG	TATTTTCATACACTCTATAT	6
chr13:101866435-101866454	101866451	3	3	sense	NAG	TTCTTAAACTCTCTGTATAT	6
chr13:103851321-103851340	103851337	3	3	sense	NGG	GTTTCTAACACATGAATTTT	8
chr13:105028841-105028860	105028843	3	3	antisense	NAG	GTTATTAACATGCTAGGGAA	8
chr13:112931024-112931043	112931026	3	3	antisense	NAG	GGCTCTAACACGCTCCAGTA	7
chr13:20887148-20887167	20887164	3	3	sense	NAG	TTCTTCAAGAGACTACAAAA	8
chr13:22633952-22633971	22633968	3	3	sense	NGG	TTCTTTATTAGTCTGGCTAG	8
chr13:28292270-28292289	28292272	3	3	antisense	NAG	TTTTTTGTCACATTCCCTTT	8
chr13:38458809-38458828	38458825	3	3	sense	NAG	ATGTTTAACAAACTTGGTGC	7
chr13:41805289-41805308	41805305	3	3	sense	NAG	GACTTCAAGACAAAAACTAT	8
chr13:42057306-42057325	42057308	3	3	antisense	NGG	GTCGTTTTCATTCTCTAGCT	8
chr13:43983325-43983344	43983341	3	3	sense	NAG	CTCACAAAGACACTTGCAAT	8
chr13:47454962-47454981	47454964	3	3	antisense	NGG	TTCTCTAGTACAGTTTATAC	8
chr13:47698756-47698775	47698758	3	3	antisense	NAG	ATATTTAATTAACAAGACAT	8
chr13:50118929-50118948	50118945	3	3	sense	NAG	CTCTTAGTGGCACTGGTTAT	8
chr13:53696942-53696961	53696958	3	3	sense	NGG	GTTTCAAACTTTCTAGAGAT	8
chr13:56629924-56629943	56629926	3	3	antisense	NGG	GTTTTTAGCTTCCTTGTGAT	8
chr13:57086340-57086359	57086356	3	3	sense	NGG	GTCTTTCAGGTACTTTAGAA	8
chr13:57694511-57694530	57694527	3	3	sense	NAG	TTCTTTACTTCAGAAGATAA	8
chr13:58381563-58381582	58381565	3	3	antisense	NGG	GTAAATAACACTCTGTATAA	7
chr13:58398191-58398210	58398193	3	3	antisense	NGG	AGCTGTAACACAGTCAGGTT	8
chr13:60219467-60219486	60219483	3	3	sense	NAG	TTCTTTCTCAGAGTTGTTAT	7
chr13:60771622-60771641	60771638	3	3	sense	NAG	TTCTTTATCCCATTATCGAT	8
chr13:60943807-60943826	60943823	3	3	sense	NAG	TTCTTTATAACTTATGTTAT	8
chr13:72090578-72090597	72090580	3	3	antisense	NAG	GCTTTCAAAGCACTTGACCT	8
chr13:75282499-75282518	75282515	3	3	sense	NAG	TCCTTGTAGATTCTGGATAT	8
chr13:75963753-75963772	75963769	3	3	sense	NGG	GGCAATAACACAGTGGTCAT	7
chr13:82709557-82709576	82709559	3	3	antisense	NGG	ATTTTAAACAAACTGGACCT	7
chr13:85766885-85766904	85766887	3	3	antisense	NAG	GTATTAATCACAGACATTAA	8
chr13:85911005-85911024	85911007	3	3	antisense	NAG	GAATATTACAAACTAAATAA	8
chr13:88663188-88663207	88663190	3	3	antisense	NAG	GTTTTAAAAATACTTTGTAA	8
chr13:95242965-95242984	95242967	3	3	antisense	NAG	GTCTTTAACATAATAACTGG	7
chr13:96324273-96324292	96324275	3	3	antisense	NAG	TTCTTTAATATACCAAAAAA	8
chr13:97213931-97213950	97213947	3	3	sense	NGG	GTCCATTCCATACTCCCTGT	8
chr14:103647917-103647936	103647919	3	3	antisense	NGG	GTCTTTTACAAACTACCCAC	7
chr14:105891715-105891734	105891717	3	3	antisense	NAG	GTCTGTATCACAGTGGGGTA	8
chr14:106480690-106480709	106480706	3	3	sense	NAG	AATTTTAACACAATATGTAC	8
chr14:20040760-20040779	20040762	3	3	antisense	NGG	GACTCTAACACATTAATAAT	7
chr14:22041768-22041787	22041784	3	3	sense	NGG	CACTTTAACACCAGCGGTTT	7
chr14:22713664-22713683	22713666	3	3	antisense	NGG	GTATGCAACCCCTGCGATAG	8
chr14:23759599-23759618	23759615	3	3	sense	NAG	TTCTTTATTAGTCTTGCTAG	8
chr14:25264224-25264243	25264226	3	3	antisense	NAG	CACTTGAACACACATGTTTA	8
chr14:28132279-28132298	28132295	3	3	sense	NAG	GAGTTTACAAAAGTTTATAT	8
chr14:28170006-28170025	28170022	3	3	sense	NAG	ATTGTAAAGACCATCGATGT	8
chr14:33579731-33579750	33579733	3	3	antisense	NAG	ATTTTTGATACTCCCAATTT	8
chr14:37913060-37913079	37913062	3	3	antisense	NAG	TCCTTTAATTTAATGGACAT	8
chr14:40086661-40086680	40086663	3	3	antisense	NGG	GGCAATAACATTCAGGACAT	8
chr14:42159193-42159212	42159195	3	3	antisense	NAG	GTATTTATCATTCTCCCGAA	8
chr14:42197270-42197289	42197272	3	3	antisense	NAG	TTCTTTCATAAATTGTATGT	8
chr14:43921338-43921357	43921354	3	3	sense	NAG	GCCAAAAACACACTGGAGAA	7
chr14:44469128-44469147	44469130	3	3	antisense	NGG	GTGTTTAATACATTATAAAA	7
chr14:49645268-49645287	49645270	3	3	antisense	NGG	TTTATTTAAAAACACAATAT	8
chr14:50151169-50151188	50151171	3	3	antisense	NAG	TCCCTTTTCAAACTAAATAT	8
chr14:50628674-50628693	50628690	3	3	sense	NAG	GCATTTAAAAAAATATACAT	8
chr14:52628038-52628057	52628040	3	3	antisense	NAG	CTGTTCAACACAATAGCCAC	8
chr14:52715931-52715950	52715933	3	3	antisense	NAG	GTCTTTAAGTATTAATATAT	8
chr14:55734661-55734680	55734677	3	3	sense	NAG	GGGTGCAACACCATCTGTAT	8
chr14:57104262-57104281	57104264	3	3	antisense	NAG	GACTTTAAACCAACAAAGAT	8
chr14:57507504-57507523	57507520	3	3	sense	NGG	ATCTTTAAAGTCCAAGTTAT	8
chr14:61324053-61324072	61324069	3	3	sense	NGG	CACTTTTAAAGATTCTAGAT	8
chr14:65530108-65530127	65530124	3	3	sense	NGG	TTCTGTAACTCTCTCACTTC	8
chr14:72566509-72566528	72566525	3	3	sense	NAG	GACTTGAACCCACTTCAATC	8
chr14:73500403-73500422	73500405	3	3	antisense	NGG	GTGTATAAGCCACTTCAAAC	8
chr14:76594304-76594323	76594306	3	3	antisense	NGG	CTATTTCAAAAAGTCGGGAT	8
chr14:78401474-78401493	78401490	3	3	sense	NAG	CTTTTTAATACCATCACAAT	8
chr14:79736148-79736167	79736164	3	3	sense	NAG	CTCATTAATACCCTAGCTGA	8
chr14:81511452-81511471	81511454	3	3	antisense	NAG	GTCTTTAAAGCCGTTGTTTA	8
chr14:83013908-83013927	83013910	3	3	antisense	NAG	ATTTTCAACTTACTCTCTCT	8
chr14:84126332-84126351	84126348	3	3	sense	NAG	TTTATTAGAACATTCTAAAT	8
chr14:84571710-84571729	84571726	3	3	sense	NAG	ATCTTTACCAGAATTTGTTT	8
chr14:86499196-86499215	86499198	3	3	antisense	NAG	TTCTTTTTCACTTGAAATAT	8
chr14:89185748-89185767	89185764	3	3	sense	NAG	CACTTCCCCACACTTGCCAT	8
chr14:94222292-94222311	94222294	3	3	antisense	NAG	GTCTGTAACTTCCAAGCTAA	8
chr14:96292381-96292400	96292383	3	3	antisense	NAG	GTTTTTATTACATTTTATGT	7
chr14:99905851-99905870	99905867	3	3	sense	NAG	GCCTTTAACCCACTCTGTCT	5
chr15:100860057-100860076	100860073	3	3	sense	NGG	GATTTTAAACCGCTAGGTTT	8
chr15:24817128-24817147	24817130	3	3	antisense	NAG	GTGCACAACACATTCTGAAT	8
chr15:29100889-29100908	29100905	3	3	sense	NGG	GGGTTCTGCACAGTCCATTT	8
chr15:29467886-29467905	29467888	3	3	antisense	NAG	GGCTTTCATCCAGTGGATAA	7
chr15:30913574-30913593	30913590	3	3	sense	NAG	GTATTTGAAGCACTCATGAC	8
chr15:33968032-33968051	33968048	3	3	sense	NAG	ATCTTTAGGGAAAACCATAT	8
chr15:35452393-35452412	35452409	3	3	sense	NAG	CTCTAAAACCCAGTGTCTAT	8
chr15:36626759-36626778	36626761	3	3	antisense	NAG	ATCAGTAACGCACACCAAGT	8
chr15:41731605-41731624	41731607	3	3	antisense	NAG	ATTTTAAACAAACTGAAGAC	8
chr15:42079899-42079918	42079915	3	3	sense	NAG	GGCTTTCTCTCCTTCTAGAT	8
chr15:42602194-42602213	42602210	3	3	sense	NAG	GTCTTTGTCAGACATGGCAA	8
chr15:44280168-44280187	44280170	3	3	antisense	NGG	TTTTTAAAATCAGTAGATAC	8
chr15:44676398-44676417	44676400	3	3	antisense	NGG	GTCTGTTTCACATATGGGAT	8
chr15:44746572-44746591	44746588	3	3	sense	NGG	TTTTCTATAACACTAAATAT	7
chr15:46590808-46590827	46590824	3	3	sense	NAG	GTTTTTGGCAGCCTTGAGAG	8
chr15:46762259-46762278	46762275	3	3	sense	NAG	CTTTTTCATTGACGAGATAT	8
chr15:47851618-47851637	47851620	3	3	antisense	NGG	TAATTTCACACACTCACTCC	8
chr15:48797288-48797307	48797304	3	3	sense	NGG	GTTTTTACAATACCTGAAAA	8
chr15:50238166-50238185	50238182	3	3	sense	NGG	GTCTAAAGAAAACTCTAGAT	7
chr15:51379200-51379219	51379202	3	3	antisense	NAG	TTGTTTGACAAACTCTGTAC	7
chr15:51393922-51393941	51393924	3	3	antisense	NAG	TGCTTTAAGACAACCATTAA	8
chr15:52657899-52657918	52657901	3	3	antisense	NAG	TTATTTACCAATCTTGCTAT	7
chr15:55121521-55121540	55121537	3	3	sense	NAG	TTCTTTAATACCTGTCCTAT	8
chr15:56871682-56871701	56871684	3	3	antisense	NAG	GTCTTTACCATATTCCTTTA	7
chr15:58208279-58208298	58208281	3	3	antisense	NGG	GTCTTCTGCACAGGGCAAAT	8
chr15:58316388-58316407	58316390	3	3	antisense	NAG	AGCTTCAACAAACCTGACAA	8
chr15:58661988-58662007	58661990	3	3	antisense	NAG	GACTTTAAAACAACTATTAT	7
chr15:59708273-59708292	59708275	3	3	antisense	NAG	GAATTTAAAAGACACAAAAT	7
chr15:61593021-61593040	61593023	3	3	antisense	NGG	GTGTTTAAAAAAAGGGGTAG	8
chr15:64284371-64284390	64284373	3	3	antisense	NAG	AGATTCAACACAGTCCTTAT	7
chr15:66883605-66883624	66883621	3	3	sense	NGG	GTATTTGAAACACGCAGCCT	8
chr15:67618647-67618666	67618649	3	3	antisense	NAG	GTCCTTAGCATCCTATAGAA	8
chr15:70411572-70411591	70411574	3	3	antisense	NGG	GCCTTTGGTCCACTTGACAG	8
chr15:72062408-72062427	72062424	3	3	sense	NAG	GAATTCAAGATACTTGTTTT	8
chr15:81582076-81582095	81582078	3	3	antisense	NGG	GTTTTTAGCTTCCTTGCAAT	8
chr15:81716242-81716261	81716258	3	3	sense	NGG	GTTTCTTAAAAACAACATAT	8
chr15:83506619-83506638	83506635	3	3	sense	NAG	GTCTGTGACTTGTTAGAAAT	8
chr15:86210731-86210750	86210747	3	3	sense	NGG	GTTTTTAGCTTCCTTGAGAT	7
chr15:86673414-86673433	86673416	3	3	antisense	NGG	GACTAGAAGAGACTCCATTG	8
chr15:87589005-87589024	87589021	3	3	sense	NAG	GTCTTATACTCAGTCATCAC	8
chr15:92511244-92511263	92511246	3	3	antisense	NAG	CACCTTGACACTCTCTCCAT	8
chr15:94283925-94283944	94283941	3	3	sense	NAG	TTTTTTAAAAAGCTACTTAT	8
chr15:95104599-95104618	95104615	3	3	sense	NGG	GTCTTCAAAATGTTATACAT	8
chr15:97616033-97616052	97616049	3	3	sense	NGG	AGCTATAAAACTAAAGATAT	8
chr15:98979104-98979123	98979106	3	3	antisense	NAG	TTGTTTCACAGAATCCAGAC	8
chr15:99200778-99200797	99200794	3	3	sense	NGG	TACCTTAGCATTCTCTATAA	8
chr16:11197215-11197234	11197231	3	3	sense	NAG	CCCGTGAACACACAGGCTAA	8
chr16:12020045-12020064	12020047	3	3	antisense	NAG	GTCTTTAAAATATTTACCAA	8
chr16:1638319-1638338	1638321	3	3	antisense	NGG	GTTTTAGAAAATCTGAATAT	8
chr16:17924672-17924691	17924674	3	3	antisense	NGG	GTGTTCAGTTCAATGAATAT	8
chr16:19844725-19844744	19844727	3	3	antisense	NAG	GTTTTTACCAAACATGAAGA	8
chr16:26539989-26540008	26539991	3	3	antisense	NAG	GTCTTTTACACACATATAAC	7
chr16:27272933-27272952	27272949	3	3	sense	NGG	GTCTTGAACCCAGGAGGTGG	8
chr16:47693438-47693457	47693440	3	3	antisense	NAG	GAATCTGCCACACTCGGTCA	8
chr16:50805086-50805105	50805088	3	3	antisense	NGG	GTCTCAAACATTTCAGATAA	8
chr16:53453321-53453340	53453323	3	3	antisense	NGG	GTATAGGAAACAGTATATAT	8
chr16:61711801-61711820	61711803	3	3	antisense	NAG	GTCTGAAAAACACCATAAAC	8
chr16:62427967-62427986	62427969	3	3	antisense	NAG	TCCTTGTAGATTCTGGATAT	8
chr16:63908421-63908440	63908437	3	3	sense	NAG	TACTTATATTCACTGTATAT	8
chr16:64017296-64017315	64017312	3	3	sense	NAG	TGCTTTTCCAAACTAGAGTT	8
chr16:68337297-68337316	68337299	3	3	antisense	NGG	GTCTGCAACTGACTTGCCAA	8
chr16:77738368-77738387	77738370	3	3	antisense	NAG	ATCTCTCAATCACGCCATTT	8
chr16:7898893-7898912	7898909	3	3	sense	NGG	TCCTTGTAGATTCTGGATAT	8
chr16:79711028-79711047	79711044	3	3	sense	NAG	GCATGAATCACACCTGAAAT	8
chr16:80045837-80045856	80045853	3	3	sense	NAG	TTCCTCAACCCAGTTCATTT	8
chr16:85540356-85540375	85540372	3	3	sense	NGG	GCCCTTCACTCACACGGAAT	7
chr16:9075171-9075190	9075173	3	3	antisense	NGG	GGCTTCTACCCACTAGAGGC	8
chr16:9646679-9646698	9646695	3	3	sense	NAG	GTGCGCATTACACACAATAT	8
chr17:15025824-15025843	15025840	3	3	sense	NAG	TGCTTTGAGTCACCCGCTCT	8
chr17:17464521-17464540	17464537	3	3	sense	NGG	GTCTCTAAAACTCTCAGATC	8
chr17:27144030-27144049	27144032	3	3	antisense	NGG	GTTTCCAACACATGAAATTT	8
chr17:35808405-35808424	35808421	3	3	sense	NGG	CTATTTAGCCCCCTCCTTTT	8
chr17:37196714-37196733	37196716	3	3	antisense	NAG	CTTATTGACTCACTCTGTCT	8
chr17:37618954-37618973	37618956	3	3	antisense	NAG	TGCTTGTTGACACAGGATAT	8
chr17:49741188-49741207	49741204	3	3	sense	NAG	TGGTTCAACAAACAAGTTAT	8
chr17:51610472-51610491	51610488	3	3	sense	NGG	GTGATGAGAACACAGGGTAT	8
chr17:55209277-55209296	55209293	3	3	sense	NGG	TTCTTTCTAACAATTCATCT	8
chr17:56688554-56688573	56688570	3	3	sense	NGG	GTATTTAAATTACTTGGAGT	8
chr17:60068972-60068991	60068988	3	3	sense	NGG	GTCTGGAACACAGCAGATGT	6
chr17:60876664-60876683	60876666	3	3	antisense	NGG	GTCTGTTATCAAATAAATAT	8
chr17:61491181-61491200	61491183	3	3	antisense	NGG	GACTTTGTCAAACCTGATGC	8
chr17:62392990-62393009	62392992	3	3	antisense	NAG	ATATTTTTCACACAGCATAT	7
chr17:65690024-65690043	65690040	3	3	sense	NAG	TCATTTCATCCAGTCAATAT	8
chr17:8406977-8406996	8406993	3	3	sense	NGG	ATCTTTTAATACCTCGATGA	8
chr18:10917063-10917082	10917065	3	3	antisense	NGG	GTGTTAAACAAAATCAACAC	7
chr18:12039959-12039978	12039961	3	3	antisense	NAG	TTTTCTGCAACAGTCAATAT	8
chr18:24578773-24578792	24578775	3	3	antisense	NGG	TTATTTAAGATGCTGTATCT	8
chr18:27741087-27741106	27741089	3	3	antisense	NAG	GATTATAACAAACTATCTCT	8
chr18:32347711-32347730	32347727	3	3	sense	NAG	TTATTTTATACAATGCATAA	8
chr18:37845736-37845755	37845738	3	3	antisense	NGG	GACTTGAAGTCAGTAGAAAG	8
chr18:39037662-39037681	39037678	3	3	sense	NGG	GAATTTTACACCCTGGCTTT	7
chr18:40178516-40178535	40178532	3	3	sense	NAG	TTCTTCTGCACATTTGACTT	8
chr18:40538135-40538154	40538151	3	3	sense	NGG	GCCTGTAATCCAATCACTTT	8
chr18:42307720-42307739	42307722	3	3	antisense	NAG	TCCCATAACATGCTGGTTAT	8
chr18:44164390-44164409	44164392	3	3	antisense	NGG	GACTCCCACACAATAAAAAT	8
chr18:47848924-47848943	47848940	3	3	sense	NGG	GTCATTAAATCACTTTATGT	6
chr18:47901277-47901296	47901279	3	3	antisense	NAG	GACTTTAATACAATAAACAG	7
chr18:50086146-50086165	50086162	3	3	sense	NGG	ATCCTCAACACCCTGTTTAA	8
chr18:52317393-52317412	52317409	3	3	sense	NAG	GTTTTTGATTCTATGGATAC	8
chr18:5493484-5493503	5493486	3	3	antisense	NAG	GTTTTTAGCAGACTGGTGGA	8
chr18:54988252-54988271	54988268	3	3	sense	NAG	TGCTTTCTCTCACTCTAGAT	7
chr18:55799716-55799735	55799718	3	3	antisense	NGG	CTATTTAACAAAATGGTGCT	8
chr18:57803728-57803747	57803744	3	3	sense	NGG	GACCTGAGCTCCCTCGGTAA	8
chr18:59574193-59574212	59574209	3	3	sense	NAG	CTTTTTCACTGAGTCTAGAT	8
chr18:59957061-59957080	59957077	3	3	sense	NAG	GTATTCACCACACTGTGCAA	8
chr18:63589753-63589772	63589769	3	3	sense	NAG	GTGTTTTACAAACTTCAGTA	8
chr18:64530313-64530332	64530315	3	3	antisense	NAG	GTGTCAACCAGATTGGATTT	8
chr18:69834840-69834859	69834842	3	3	antisense	NGG	CTCTATAACTTACCCAGTCT	8
chr18:74233848-74233867	74233864	3	3	sense	NGG	GTTGTTAAAGCATTAGTTCT	8
chr18:74789556-74789575	74789572	3	3	sense	NAG	GTCTTTTCCTCTGTCTGTAA	8
chr18:75412752-75412771	75412768	3	3	sense	NGG	GTCTCAGGAAGACTCCCTAT	8
chr18:77676873-77676892	77676889	3	3	sense	NAG	ATTTTTATCACCTTTAAAAT	8
chr18:8827669-8827688	8827685	3	3	sense	NGG	CTCTGAATCTCAGTTGAAAT	8
chr19:10018796-10018815	10018812	3	3	sense	NGG	GTCTTTGACACCAACTTTTT	7
chr19:11101226-11101245	11101228	3	3	antisense	NAG	GCTTGTTAAAAACTGGACAT	8
chr19:16962269-16962288	16962271	3	3	antisense	NGG	GTTTTTAGCTTCCTTGCGAT	8
chr19:17166471-17166490	17166473	3	3	antisense	NAG	ATCAGTAACAAAATGCATAT	7
chr19:21742922-21742941	21742938	3	3	sense	NAG	ATCTTTACAATAAAAGATAT	7
chr19:23340253-23340272	23340269	3	3	sense	NGG	GTTTTTCAAAAAGACAAAAT	8
chr19:30940465-30940484	30940481	3	3	sense	NGG	GTGCCAAAAACACTCCATGA	8
chr19:33249695-33249714	33249697	3	3	antisense	NGG	GTCTTCAGGAGCCCCCATCT	8
chr19:34276660-34276679	34276662	3	3	antisense	NAG	GACCTTAAGACAGATGATAT	6
chr19:37184781-37184800	37184783	3	3	antisense	NAG	TTCCAGAACACACTGTCTAG	8
chr19:42437341-42437360	42437343	3	3	antisense	NAG	GTGTTTATTCCAATGCATGT	8
chr19:51693163-51693182	51693179	3	3	sense	NAG	GTCTTTCTGTCTCTGGCTCT	8
chr19:53851344-53851363	53851360	3	3	sense	NGG	CTATTTAAAAAAATCACTAC	8
chr19:55961361-55961380	55961363	3	3	antisense	NAG	CTTTTTGACACAGTGAGTAC	8
chr19:57625501-57625520	57625503	3	3	antisense	NGG	CTCTTTAAACCAATCCCAAA	8
chr19:58490961-58490980	58490963	3	3	antisense	NGG	GTCTCAAAAAAAATAAAAAT	8
chr2:101867710-101867729	101867726	3	3	sense	NAG	GCATTTACAATACTGGCTTT	8
chr2:1037436-1037455	1037452	3	3	sense	NAG	GCCTTTGGCACAATAGGTTT	7
chr2:104813999-104814018	104814015	3	3	sense	NAG	GTCTCTAACTATCTCTAATA	8
chr2:105789131-105789150	105789133	3	3	antisense	NAG	GCCTCTCACACCCGCTATGG	8
chr2:105897973-105897992	105897989	3	3	sense	NAG	TCCTTATAGATACTGAATAT	8
chr2:106053035-106053054	106053037	3	3	antisense	NAG	TGCATTGTCAAACTCAAGAT	8
chr2:108184868-108184887	108184870	3	3	antisense	NGG	AGCTTCAAGACAGTCTTTTT	8
chr2:111505699-111505718	111505715	3	3	sense	NAG	TTCTTGGGAAAAGTCAATAT	8
chr2:111682945-111682964	111682961	3	3	sense	NGG	AGCTGTAACACTCACGGTGA	8
chr2:115899193-115899212	115899195	3	3	antisense	NGG	GTTTATAAAACTGTTGCTCT	8
chr2:118183647-118183666	118183663	3	3	sense	NGG	CTCTTTAAGCTCCTTAATAA	8
chr2:119686553-119686572	119686569	3	3	sense	NGG	GTCCTTTACACCTACTCTAC	8
chr2:120507903-120507922	120507905	3	3	antisense	NGG	GGTTTTTAAAAGCTAGAAAT	8
chr2:12283217-12283236	12283219	3	3	antisense	NAG	GTATTTTATTCTTTCAATAT	7
chr2:124038962-124038981	124038964	3	3	antisense	NAG	GTATTTCCCAGCCTGGACAT	7
chr2:12428978-12428997	12428994	3	3	sense	NGG	GCCTGTCACACATTGGCAAT	7
chr2:128747463-128747482	128747465	3	3	antisense	NAG	ATTTTTCCAACACTGCTTAT	8
chr2:131651673-131651692	131651689	3	3	sense	NGG	TGTGTTAACACAGTCTATAA	7
chr2:13268016-13268035	13268018	3	3	antisense	NAG	GTCTTTAGCAGTAATAATAC	8
chr2:132760896-132760915	132760898	3	3	antisense	NAG	GTGTTTCTAATACTCCAGAG	8
chr2:133587416-133587435	133587432	3	3	sense	NGG	GAGTACAACACACCCAGTTT	8
chr2:134556033-134556052	134556049	3	3	sense	NAG	GTCTTTCTTAGAGGGGATTT	8
chr2:134642063-134642082	134642079	3	3	sense	NAG	AGCTTCAAAACACATGAAAA	8
chr2:135333983-135334002	135333985	3	3	antisense	NAG	TTCTTCATCATAATGGCAAT	8
chr2:136021347-136021366	136021349	3	3	antisense	NAG	CTCTACAACACCCCCTCTAT	7
chr2:137517626-137517645	137517628	3	3	antisense	NGG	TTCTAGATCCCACTCAAAAC	8
chr2:139451946-139451965	139451962	3	3	sense	NAG	TTCTTATGTATTCTAGATAT	8
chr2:13987298-13987317	13987300	3	3	antisense	NAG	GTGGATTGCACGCTCCTTAT	8
chr2:144077225-144077244	144077241	3	3	sense	NGG	GTTTTCAACTGAAAAAATAT	8
chr2:147419672-147419691	147419688	3	3	sense	NAG	GACTTTAAAAAAATTAAAGT	8
chr2:147854885-147854904	147854887	3	3	antisense	NGG	GTCTCAAAAAAAAAAGAAAT	8
chr2:149420568-149420587	149420570	3	3	antisense	NAG	GTTTTTCACCCTCTTGATGG	7
chr2:152739286-152739305	152739288	3	3	antisense	NGG	CTCTTAAAAGCATTCAGTTT	8
chr2:153821623-153821642	153821625	3	3	antisense	NGG	TCTTTTTAACCTCTTGATAT	8
chr2:155342894-155342913	155342896	3	3	antisense	NGG	GTCTATACCACCCCATACTT	8
chr2:155507676-155507695	155507678	3	3	antisense	NAG	TCCTTATAGATTCTGGATAT	8
chr2:156199000-156199019	156199016	3	3	sense	NAG	TTCTTTTACTCATTCCAAAT	6
chr2:156224947-156224966	156224949	3	3	antisense	NAG	TCATTGTAGACTCTGGATAT	8
chr2:1593263-1593282	1593265	3	3	antisense	NAG	GTTTTTACCACAATGGAGCA	7
chr2:159968894-159968913	159968910	3	3	sense	NGG	GCCCATTATAAATTGGATAT	8
chr2:160411511-160411530	160411527	3	3	sense	NAG	GTACTTAAAACACCCTTCTT	8
chr2:161982118-161982137	161982120	3	3	antisense	NGG	ATTTATGAAACACTTGACAA	8
chr2:162700869-162700888	162700885	3	3	sense	NGG	GTCTTTAAAAATCAGAGTTT	8
chr2:166101990-166102009	166101992	3	3	antisense	NAG	TCCTTATAGATACTGGATAT	7
chr2:167050201-167050220	167050203	3	3	antisense	NGG	TTCTTTAACACAGCAGGCCA	8
chr2:175674993-175675012	175675009	3	3	sense	NAG	GAGGTTTACAAACTTGTTTT	8
chr2:177282276-177282295	177282278	3	3	antisense	NAG	CCTGTTAACACACTAATGAT	8
chr2:17855402-17855421	17855404	3	3	antisense	NGG	ATAGTTGACAAACTAACTAT	8
chr2:180914410-180914429	180914412	3	3	antisense	NAG	TTTTTATATACGCTGGATAT	7
chr2:181707217-181707236	181707219	3	3	antisense	NAG	GTAGTTAAAAATTTGAATAT	8
chr2:183885764-183885783	183885780	3	3	sense	NGG	AGCTGTAACACTCACCATGA	8
chr2:184483863-184483882	184483865	3	3	antisense	NGG	GGCTTTAATTGGAACTATAT	8
chr2:184491062-184491081	184491064	3	3	antisense	NAG	GTCTTATTCACCTTACATAA	8
chr2:185838493-185838512	185838509	3	3	sense	NAG	GTCTTAAATTCAGTCTTAAA	8
chr2:186394873-186394892	186394889	3	3	sense	NAG	GTGAATAATACAATGACTAT	8
chr2:189827073-189827092	189827075	3	3	antisense	NAG	GTCTTTATATGATTCTTTAT	7
chr2:194274899-194274918	194274915	3	3	sense	NAG	TTTTTTGATAGACTTGGCAT	8
chr2:195129540-195129559	195129556	3	3	sense	NAG	GCCTCTCACAGAGTCCATGG	8
chr2:1972621-1972640	1972637	3	3	sense	NAG	GCTGTTGGCAGACTCCAAAT	8
chr2:198063426-198063445	198063428	3	3	antisense	NAG	ACTTTTAATACATTCACTTT	8
chr2:198193198-198193217	198193200	3	3	antisense	NAG	GGCTGTAGAAAACTCTACAA	8
chr2:198390110-198390129	198390126	3	3	sense	NAG	GTCTTTAGCTGGCTTGAAAT	6
chr2:198563089-198563108	198563105	3	3	sense	NAG	TTCTTATAGATTCTGGATAT	7
chr2:20045845-20045864	20045847	3	3	antisense	NGG	ATTATTATCTCAGTAGATAC	8
chr2:200771691-200771710	200771693	3	3	antisense	NAG	GTTTCTTACACATTTGTTCT	7
chr2:206637401-206637420	206637403	3	3	antisense	NAG	GTCAACAACGAACTGCATAT	7
chr2:207852661-207852680	207852663	3	3	antisense	NAG	GTCTGTTGTTCCCTCTGTAT	8
chr2:208702245-208702264	208702247	3	3	antisense	NAG	GTAGTAAACACTCACTCTAT	7
chr2:210321111-210321130	210321113	3	3	antisense	NGG	GTTTTTAACACTTTTACTGT	7
chr2:210704280-210704299	210704296	3	3	sense	NGG	CTATGTCACAAACTAGACTT	8
chr2:213370561-213370580	213370577	3	3	sense	NAG	GTCTGAAAAAGAATATATGT	8
chr2:214317866-214317885	214317868	3	3	antisense	NGG	TTCTAGACCACGATCGGTTT	8
chr2:21456396-21456415	21456412	3	3	sense	NAG	GATTTTTAAAGCTTCAATAT	8
chr2:214781097-214781116	214781113	3	3	sense	NAG	GTCTATTTCACCATTTATCT	8
chr2:216069374-216069393	216069390	3	3	sense	NAG	TTTATAAAAACACATGATCT	8
chr2:217653157-217653176	217653173	3	3	sense	NAG	GGCTGAAACATCTTAGATCT	8
chr2:218780118-218780137	218780134	3	3	sense	NGG	GTTATTTACATACTGGAGTG	8
chr2:218808022-218808041	218808038	3	3	sense	NGG	CTTTTTCACATAATCTATCT	7
chr2:224670344-224670363	224670360	3	3	sense	NAG	GGAATTAACCCACTTCCTCT	8
chr2:226010000-226010019	226010002	3	3	antisense	NGG	CCCTTTCAGACACTCCAGTC	8
chr2:227693969-227693988	227693985	3	3	sense	NAG	GTGCTCAACATCATTGATAA	8
chr2:228646313-228646332	228646329	3	3	sense	NGG	GGCAAATACACAATATATAT	8
chr2:229603109-229603128	229603111	3	3	antisense	NAG	ATTTTTTTCTCATTGGATAT	7
chr2:230328022-230328041	230328024	3	3	antisense	NAG	GTTATTTATAAACTCGTTAC	7
chr2:233941870-233941889	233941886	3	3	sense	NGG	CACTTGAATCCAACCAATAT	8
chr2:234571377-234571396	234571379	3	3	antisense	NAG	TTCTTAAACACCTTCAGTTA	8
chr2:241020614-241020633	241020630	3	3	sense	NGG	AAGTTTAAAACCCCCAAAAT	8
chr2:241459585-241459604	241459601	3	3	sense	NGG	GCCTCTTCCACGCTCTGCAT	8
chr2:24576225-24576244	24576241	3	3	sense	NAG	TCCTTCCACACAGGACATAT	8
chr2:28051815-28051834	28051817	3	3	antisense	NAG	CTATTAAAAACACAAAAAAT	8
chr2:29865416-29865435	29865432	3	3	sense	NAG	GTCTTCACCATTCTGCCAAT	8
chr2:30034138-30034157	30034154	3	3	sense	NAG	TTCAAAAACACACAAGAAAA	8
chr2:31857812-31857831	31857828	3	3	sense	NGG	GTCTGTAATCCCCTGCCTTT	8
chr2:3492175-3492194	3492191	3	3	sense	NAG	GGTCTCAACACACATGTAAT	8
chr2:37273204-37273223	37273206	3	3	antisense	NAG	GGCACTTACACACTCTTTAA	7
chr2:37934136-37934155	37934152	3	3	sense	NAG	TCTTTTCAAAAAATGGATAT	8
chr2:39928799-39928818	39928801	3	3	antisense	NAG	GTGATTAATCCACAGGATTC	8
chr2:40030284-40030303	40030286	3	3	antisense	NAG	CTGTTATACATTCTGGATAT	7
chr2:40090217-40090236	40090219	3	3	antisense	NAG	ACCACTTACACACTGCATAG	8
chr2:403604-403623	403606	3	3	antisense	NGG	GAAAGTAACAAACTTGCTTT	8
chr2:46977869-46977888	46977885	3	3	sense	NAG	GTAATTGACACTTTTGACCT	8
chr2:51669730-51669749	51669746	3	3	sense	NGG	TTTTTTAACATATAAAATGT	8
chr2:52803737-52803756	52803753	3	3	sense	NAG	TACTTTAAAACACTAGAATT	6
chr2:53650612-53650631	53650614	3	3	antisense	NAG	CATTTTTGCCCATTCGTTAT	8
chr2:54175708-54175727	54175710	3	3	antisense	NAG	GTTTCTACCACAGTATGTAT	7
chr2:58712312-58712331	58712314	3	3	antisense	NAG	CTCTCTTACACTCTTCACCT	8
chr2:59375290-59375309	59375306	3	3	sense	NGG	GTAATGAAGACACATGTAAT	8
chr2:61205551-61205570	61205567	3	3	sense	NAG	GTCTTTTAAAAGCCACAAAT	8
chr2:64435703-64435722	64435719	3	3	sense	NAG	CTCAAGAACACAGTGGAAAT	7
chr2:68235296-68235315	68235312	3	3	sense	NAG	GCCATCACCACAATCAAATT	8
chr2:75588874-75588893	75588876	3	3	antisense	NAG	GGCTTTAAGACATTTAATCA	7
chr2:77892599-77892618	77892601	3	3	antisense	NAG	GTATTTAACATTTTTTGTAA	8
chr2:78952017-78952036	78952019	3	3	antisense	NAG	GTACACAACACTCTTGAGCT	8
chr2:80564520-80564539	80564536	3	3	sense	NGG	TTTTTTTACCCCCTCCTTCT	8
chr2:81694291-81694310	81694293	3	3	antisense	NAG	GGCACAAACAAACTCTTCAT	8
chr2:8196186-8196205	8196202	3	3	sense	NGG	AACTGCAAGAGACTCGATAC	7
chr2:84823558-84823577	84823560	3	3	antisense	NAG	ATGTTTAACCCCCACATTGT	8
chr2:8490451-8490470	8490453	3	3	antisense	NAG	TTCTCTGGTGCACAGGATAT	8
chr2:86344905-86344924	86344907	3	3	antisense	NAG	GTCATTCCCAGGCTCCTAAT	8
chr2:9477845-9477864	9477861	3	3	sense	NAG	CTATTTAAGTTCCAGGATAT	8
chr2:95426288-95426307	95426304	3	3	sense	NGG	TTCATTCATTCACTATGTAT	8
chr2:99061147-99061166	99061149	3	3	antisense	NGG	TTTTTGAACACTTTAGATTT	7
chr20:10566723-10566742	10566725	3	3	antisense	NAG	GTCTTACAAACAATCAAGCA	8
chr20:11105116-11105135	11105118	3	3	antisense	NGG	ATCCTTAACCCACTCCATTC	6
chr20:13577761-13577780	13577777	3	3	sense	NAG	CTGTTTGAGCCACTGAATCT	8
chr20:14964753-14964772	14964755	3	3	antisense	NGG	AAGTATAGCACAGTGGCTAT	8
chr20:14983789-14983808	14983791	3	3	antisense	NAG	TTATTTAAAACACACAAGTG	8
chr20:16409294-16409313	16409296	3	3	antisense	NGG	GTCTTCCAGTCACTCATTCT	7
chr20:22488756-22488775	22488772	3	3	sense	NGG	TTCTTTGTCAGTCTTGCTAG	8
chr20:23270734-23270753	23270736	3	3	antisense	NAG	GTGTTATTCAGTCTCGATAC	7
chr20:23659468-23659487	23659470	3	3	antisense	NAG	CTCCTTAATAAACTCCCCTT	8
chr20:30533234-30533253	30533236	3	3	antisense	NAG	GTTGTTTACAAATTCAATGC	8
chr20:33294917-33294936	33294919	3	3	antisense	NAG	GGCCTCAACATTTTCTAAAT	8
chr20:34795685-34795704	34795687	3	3	antisense	NAG	GTTTTCTTCAAACCAGATCT	8
chr20:37353007-37353026	37353023	3	3	sense	NAG	GGCTCTGACACATTCTGCCT	8
chr20:40134686-40134705	40134688	3	3	antisense	NAG	GTTAGTAAGTTAATAGATAT	8
chr20:42370450-42370469	42370466	3	3	sense	NGG	TTCCTTGCTACACTCAAGAA	8
chr20:43432154-43432173	43432170	3	3	sense	NAG	GTAGTTAACTGACTCACCAC	8
chr20:43981157-43981176	43981173	3	3	sense	NAG	TTTGATAACACACTCGGTTG	7
chr20:45726840-45726859	45726856	3	3	sense	NAG	GACCCTAAAATAATAGAGAT	8
chr20:48699271-48699290	48699273	3	3	antisense	NAG	GTCTAGCAAAGACTAGAGCT	8
chr20:51259439-51259458	51259455	3	3	sense	NAG	CTCTGCAACAAAATTGGTAA	8
chr20:54520240-54520259	54520256	3	3	sense	NAG	CTCTTTTTCTCACATTTTAT	8
chr20:59272071-59272090	59272087	3	3	sense	NGG	GTTTTTAAGACACAGGCACC	8
chr20:63475801-63475820	63475803	3	3	antisense	NGG	CTCTGTGACCAGCACCATAT	8
chr20:7995810-7995829	7995826	3	3	sense	NGG	GACCTCGACACAGTAGTTAC	8
chr20:8518201-8518220	8518203	3	3	antisense	NGG	ATCTTAAAAACAAATAAAAT	8
chr21:16184308-16184327	16184324	3	3	sense	NGG	CGCTTGAACCCAGGCGGTAG	8
chr21:20173417-20173436	20173433	3	3	sense	NGG	TTCTTAAACCTATCCCACAT	8
chr21:23631036-23631055	23631052	3	3	sense	NAG	ATCTATAATCCACCTAAAAT	8
chr21:23829643-23829662	23829659	3	3	sense	NAG	GTCTGTAAGCTCCTTAATAA	8
chr21:25574809-25574828	25574825	3	3	sense	NGG	GCCTGTTTCTTCCTCCATAT	8
chr21:26446562-26446581	26446578	3	3	sense	NAG	CTCCTTCAAAGCCTCCAAAT	8
chr21:30512444-30512463	30512446	3	3	antisense	NAG	GTCTTGACATCAGTTAATAT	7
chr21:35124101-35124120	35124103	3	3	antisense	NGG	GTATAAAACCCACTTGACCG	8
chr21:36001174-36001193	36001176	3	3	antisense	NGG	GTCCTCAAATACCTAGTTAT	8
chr21:39826782-39826801	39826784	3	3	antisense	NGG	AAATTTAAAAAAATAGATAT	7
chr21:41439735-41439754	41439751	3	3	sense	NAG	GAGCTAATCACCCTGGAGAT	8
chr21:44587990-44588009	44587992	3	3	antisense	NGG	GTTTTTATTGCATTTGCTTT	8
chr21:45548441-45548460	45548457	3	3	sense	NGG	CTTCTTAAAACACACAAAAG	8
chr22:20530147-20530166	20530149	3	3	antisense	NAG	GTGTTTAAAAACCTAAATCA	8
chr22:28982166-28982185	28982168	3	3	antisense	NAG	GAATTTAACAGAGTCCATGA	7
chr22:32793691-32793710	32793707	3	3	sense	NAG	CACTATGACACATAAGATGT	8
chr22:34212908-34212927	34212910	3	3	antisense	NAG	TTATTAAACACACATAATAT	6
chr22:35703200-35703219	35703216	3	3	sense	NGG	GTGTAGAACCCCTGCGATAT	7
chr22:38175749-38175768	38175765	3	3	sense	NAG	CACAGGAACACACACCATGT	8
chr22:47953010-47953029	47953026	3	3	sense	NAG	GTCTACAATTCAGTGGATTT	7
chr3:101338464-101338483	101338480	3	3	sense	NAG	GTAATTAACCCCTTCATGAT	8
chr3:102615728-102615747	102615744	3	3	sense	NGG	ATCTCCAACACATTCTCTGT	7
chr3:105349222-105349241	105349224	3	3	antisense	NGG	TTCTTCTACACAGTCATTCA	8
chr3:108169802-108169821	108169804	3	3	antisense	NGG	GGCTGAAACTGACTTGATCA	8
chr3:108861670-108861689	108861686	3	3	sense	NAG	GACATTAGCATATTCCTCAT	8
chr3:11082822-11082841	11082838	3	3	sense	NGG	GTAGTAGGCACATTAGAGAT	8
chr3:114212637-114212656	114212653	3	3	sense	NAG	GTCTTCTTCTCACACGGCTT	8
chr3:114679400-114679419	114679402	3	3	antisense	NAG	TCCTTGTAGATTCTAGATAT	8
chr3:11522136-11522155	11522152	3	3	sense	NAG	GCCCTTAACCCAAGCATTAC	8
chr3:120324496-120324515	120324512	3	3	sense	NAG	ATCTAGAACAGAGTCAATGT	7
chr3:120602264-120602283	120602266	3	3	antisense	NAG	ATCATTGCCAGACTTAATAT	7
chr3:122378816-122378835	122378832	3	3	sense	NAG	GCCTTTAACATGGCAGACAT	7
chr3:123006458-123006477	123006460	3	3	antisense	NGG	GTGTTTATTTAAATTGGTAT	8
chr3:129013742-129013761	129013758	3	3	sense	NGG	GGCTAAAACATTCCCGCCAT	8
chr3:131900792-131900811	131900794	3	3	antisense	NAG	ATATGTAACACATCAATTAT	8
chr3:134825057-134825076	134825073	3	3	sense	NAG	TTGTTACACTCAATAGATAA	8
chr3:135260905-135260924	135260921	3	3	sense	NGG	GTCATTGTTAACTTTGATAT	8
chr3:135515687-135515706	135515689	3	3	antisense	NAG	GTCTTTCTCAGAATCTCTAG	7
chr3:136892808-136892827	136892824	3	3	sense	NAG	ACTTTTAAAATACTTTATTT	8
chr3:139443957-139443976	139443973	3	3	sense	NAG	GGCCTTTACCTACTAGATGC	8
chr3:139456510-139456529	139456512	3	3	antisense	NAG	TTCTTTCAATGACTGCATAG	8
chr3:14207613-14207632	14207615	3	3	antisense	NGG	ATCTTGAGCACCAAGGATGT	8
chr3:142530333-142530352	142530349	3	3	sense	NAG	TTGTTTAAAATATTCAATTA	8
chr3:144833934-144833953	144833936	3	3	antisense	NAG	TGGTTTAAAGCATTAGATCT	8
chr3:145046964-145046983	145046966	3	3	antisense	NAG	ATCTTTAGGACAATAGCAAA	8
chr3:145066859-145066878	145066875	3	3	sense	NAG	CTCATAAACAAAGACTATAC	8
chr3:147708003-147708022	147708019	3	3	sense	NAG	TCCTTGTAAATTCTGGATAT	8
chr3:149391656-149391675	149391672	3	3	sense	NAG	AAATTTAACATATACAAAAT	8
chr3:149564103-149564122	149564119	3	3	sense	NAG	GTCATCTGAGCACTCGAAAA	8
chr3:151693839-151693858	151693855	3	3	sense	NGG	GTCATAAACAGGTGTGATTT	8
chr3:152930328-152930347	152930344	3	3	sense	NAG	GAATCTAACAAACATGGAAT	8
chr3:153542294-153542313	153542310	3	3	sense	NAG	GTTTTAAAGTAATTCCTTAT	8
chr3:154615621-154615640	154615637	3	3	sense	NAG	GTCCTCACAACCCCGGATCT	8
chr3:156037146-156037165	156037162	3	3	sense	NGG	ATGTACAGCCTACTTGATAT	8
chr3:160054839-160054858	160054841	3	3	antisense	NGG	GATTTTATAATACTAGGAAT	8
chr3:161281070-161281089	161281072	3	3	antisense	NGG	GTATGAAATCCACTTGATCA	8
chr3:161795207-161795226	161795223	3	3	sense	NAG	GTTTTCAAAAAAATATAAAT	8
chr3:168960322-168960341	168960324	3	3	antisense	NAG	GACTTTTCAACAAATGATGT	8
chr3:16987801-16987820	16987803	3	3	antisense	NGG	GCTTTTTATAATCTCCATAA	8
chr3:171883360-171883379	171883376	3	3	sense	NAG	GCTTGTAACACAAAAGAGAA	8
chr3:17222055-17222074	17222071	3	3	sense	NGG	GTTTTTAAAGAACTACCTTT	8
chr3:173967176-173967195	173967178	3	3	antisense	NAG	TGCTTACAATCACTCCATTT	8
chr3:17432653-17432672	17432669	3	3	sense	NAG	GTCTTAAAAAATCTGTATTG	8
chr3:174349187-174349206	174349203	3	3	sense	NAG	GGAAATAAAACACACAATAA	8
chr3:175030275-175030294	175030277	3	3	antisense	NGG	GTCTATAACAGAAAACTTAA	8
chr3:175433940-175433959	175433942	3	3	antisense	NGG	TATTCTAAAACACTTGCCAT	8
chr3:175999437-175999456	175999453	3	3	sense	NAG	GCCTAACAAACTCACAATAT	8
chr3:179954320-179954339	179954322	3	3	antisense	NGG	GTCTGTATTTTACTCATAAT	8
chr3:180789882-180789901	180789884	3	3	antisense	NGG	GACTTCAACAGATATGTTAG	8
chr3:180800677-180800696	180800679	3	3	antisense	NGG	GTTTTTATTGCATTTGCTTT	8
chr3:181173156-181173175	181173172	3	3	sense	NGG	CTCTTTAATAACCCTGAATT	8
chr3:186068452-186068471	186068454	3	3	antisense	NAG	TTTATTATCAAACTATAGAT	8
chr3:190427639-190427658	190427655	3	3	sense	NAG	TTCTTTACATCACATGTCAT	8
chr3:191227870-191227889	191227886	3	3	sense	NAG	ATTTTGAAATCATGCCATAT	8
chr3:195263509-195263528	195263511	3	3	antisense	NGG	GGCTTTATAACAGCCACTCT	8
chr3:196553088-196553107	196553104	3	3	sense	NAG	ATTTAAAAAACTCTAAATAT	8
chr3:21139690-21139709	21139692	3	3	antisense	NAG	ATCCAAAACACAATCTAAAT	7
chr3:2242831-2242850	2242833	3	3	antisense	NGG	TTCGTCAACTCTCAAGATAC	8
chr3:24048094-24048113	24048096	3	3	antisense	NGG	TTTATTAACTAACTGGATGT	7
chr3:27575823-27575842	27575839	3	3	sense	NGG	GTTTTCACAACCCCCGATTT	7
chr3:28071925-28071944	28071941	3	3	sense	NAG	GTCTTGGCCACACTTTTCTT	8
chr3:28361946-28361965	28361948	3	3	antisense	NAG	CTCTATAACATTTTCCACAG	8
chr3:28446294-28446313	28446310	3	3	sense	NAG	GGTTTTTAAAAGATAGATAT	8
chr3:31245780-31245799	31245796	3	3	sense	NGG	GTCACACACACACTCCCAGT	8
chr3:31974353-31974372	31974369	3	3	sense	NAG	GTATCTAATAAGCTGGACAT	7
chr3:32028470-32028489	32028486	3	3	sense	NAG	ATCAATCACAGAATAGATAA	8
chr3:34424258-34424277	34424260	3	3	antisense	NAG	TGCCTTAAAAAACTTGAAGT	8
chr3:3535709-3535728	3535725	3	3	sense	NAG	GTCTAAATTTCACTTTTTAT	8
chr3:36089481-36089500	36089497	3	3	sense	NAG	CTATTCTAAACATTTTATAT	8
chr3:36135487-36135506	36135489	3	3	antisense	NAG	GCCTTTGACACCCTGGGTGA	7
chr3:37550957-37550976	37550959	3	3	antisense	NAG	CTTATTAACAAACATGCTAG	8
chr3:38401608-38401627	38401624	3	3	sense	NAG	GAGTTTTACCCAGTTGGTCT	8
chr3:38902202-38902221	38902218	3	3	sense	NAG	GCCTTCAACTGAAACAATTT	8
chr3:39040284-39040303	39040286	3	3	antisense	NAG	ATAATCTCCACACTCGATCT	7
chr3:46246174-46246193	46246190	3	3	sense	NAG	TCCTTTCATACACTTAAGAA	8
chr3:5862861-5862880	5862877	3	3	sense	NAG	CACTTTAATTCACTCGGAAC	7
chr3:58805542-58805561	58805558	3	3	sense	NGG	ATAGTTAACACACCCTCCAT	7
chr3:6125144-6125163	6125146	3	3	antisense	NAG	GAATTTTAAACAATCTCTAG	8
chr3:63248824-63248843	63248826	3	3	antisense	NAG	TTCTAATACTCACATGATAG	8
chr3:63900234-63900253	63900236	3	3	antisense	NAG	GTATGTAAGATAGTTGATTC	8
chr3:64476642-64476661	64476644	3	3	antisense	NGG	GGCTGCAGAACAGCGGATAT	8
chr3:65056966-65056985	65056968	3	3	antisense	NGG	TTCTTTATTAGTCTTGCTAG	8
chr3:65312654-65312673	65312656	3	3	antisense	NAG	ATGTGTATCAGTGTCAATAT	8
chr3:6614905-6614924	6614921	3	3	sense	NGG	GTCTTATAGCCACTCTTTGG	8
chr3:66449146-66449165	66449162	3	3	sense	NGG	GTCCTTTGCACGGTCCACTT	8
chr3:68481773-68481792	68481789	3	3	sense	NAG	GTCTCTAAATCACTGATTCA	8
chr3:70576352-70576371	70576354	3	3	antisense	NAG	GTGTGGATGACACTGAATAG	8
chr3:71160885-71160904	71160887	3	3	antisense	NGG	TTCTGTAGTTCAATCTACAT	8
chr3:71338896-71338915	71338912	3	3	sense	NAG	CTAAGAAACACACTAGCTTT	8
chr3:7454774-7454793	7454790	3	3	sense	NGG	GTTTTTAATATACATGCAAT	7
chr3:78393477-78393496	78393493	3	3	sense	NAG	CACACACACACACACAATAT	8
chr3:79400740-79400759	79400756	3	3	sense	NGG	TTCTTTTTAAAAATCAGTAT	8
chr3:79874180-79874199	79874182	3	3	antisense	NGG	GATTTTAACATATTAATTTT	8
chr3:82557706-82557725	82557722	3	3	sense	NAG	AAATTTATCATACTAGTTAT	7
chr3:85516703-85516722	85516719	3	3	sense	NAG	TTATTTATAAAAAGAGATAT	8
chr3:88457203-88457222	88457205	3	3	antisense	NAG	CTCTTTAAAAGTGTCAAAGT	8
chr3:94939579-94939598	94939581	3	3	antisense	NAG	TTCCTTTACTCTTTCTACAT	8
chr3:94962045-94962064	94962061	3	3	sense	NGG	GTCTTTGAGAAAGACATTAT	7
chr4:100480027-100480046	100480043	3	3	sense	NAG	GCCTCTAAAACACCTGAAAA	7
chr4:10193387-10193406	10193389	3	3	antisense	NGG	CTCTCTAACTCACTGCAACC	8
chr4:102185142-102185161	102185158	3	3	sense	NAG	GTCTGTTTATCAGGCCATAT	8
chr4:102763678-102763697	102763680	3	3	antisense	NAG	ATCCTTGACACACCAAATTC	8
chr4:103201378-103201397	103201380	3	3	antisense	NGG	ATATATTAGACACTCAATAT	6
chr4:104290042-104290061	104290044	3	3	antisense	NGG	GTCAATAAATCAGGCTATAA	8
chr4:10600885-10600904	10600901	3	3	sense	NAG	GGCTTTAACCAGGCCAATTT	8
chr4:1062842-1062861	1062858	3	3	sense	NAG	CTCATAAACTCAGTAGATTG	8
chr4:106295264-106295283	106295266	3	3	antisense	NGG	CTCTTTTAAAATATTGTTAT	8
chr4:108116558-108116577	108116574	3	3	sense	NAG	TTCTGAACCACACTAGAGTA	8
chr4:108858552-108858571	108858554	3	3	antisense	NAG	ACCTTTCCCACCTACGAAAT	8
chr4:10979823-10979842	10979825	3	3	antisense	NAG	ATCTCTAACATGCTCAAGTT	7
chr4:110429085-110429104	110429101	3	3	sense	NAG	TTCTTTATTAGTCTGGCTAC	8
chr4:110750756-110750775	110750758	3	3	antisense	NGG	ACCTTTATCACATGCATTAA	8
chr4:121273263-121273282	121273279	3	3	sense	NGG	GTATTTTACTCACCTGTATT	8
chr4:12342043-12342062	12342045	3	3	antisense	NAG	TTCATAAATACACTCAGTGT	7
chr4:124990123-124990142	124990125	3	3	antisense	NAG	TTTTTGAAGAGACTCGGTGC	8
chr4:129259655-129259674	129259671	3	3	sense	NAG	AACTTTAACACAATATGTGC	8
chr4:12989924-12989943	12989926	3	3	antisense	NAG	TTATTAAACATAATTGCTCT	8
chr4:133555636-133555655	133555652	3	3	sense	NGG	GTATGTAATAAAATTTATAA	8
chr4:136001294-136001313	136001296	3	3	antisense	NAG	TTTTGTGACAGACTGGATCT	7
chr4:137265802-137265821	137265818	3	3	sense	NAG	ATTTTTAAAACATGTGAACT	8
chr4:141045007-141045026	141045023	3	3	sense	NAG	AACTTTTACAACAACCATAT	8
chr4:142184173-142184192	142184189	3	3	sense	NGG	TTCTTTGCCTCACAAGCTTT	8
chr4:145243496-145243515	145243498	3	3	antisense	NGG	GCCTGGAACACCAGCGAGAC	8
chr4:145639308-145639327	145639310	3	3	antisense	NAG	CTCTTTAAGCCATCTGACAG	8
chr4:146147280-146147299	146147282	3	3	antisense	NGG	AGCTTCAACACATTAATTTT	8
chr4:146336318-146336337	146336334	3	3	sense	NAG	GTTTTTAATAACTTGGCTTT	8
chr4:14701321-14701340	14701337	3	3	sense	NAG	GTATTTTACTCTCTGTCAAT	8
chr4:147276828-147276847	147276830	3	3	antisense	NAG	TTCTTTTCCATTCTGGCTAG	8
[truncated: 464 more rows]
