# Supplementary material for: Epitope-engineered human hematopoietic stem cells are shielded from CD123-targeted immunotherapy
Source: J Exp Med. 2023 Sep 29;220(12):e20231235. doi: 10.1084/jem.20231235 (PMC10541312; doi:10.1084/jem.20231235)
Supplement: Table S3 — indicates sequences used for CAST-Seq. [file JEM_20231235_TableS3.xlsx]

## Sheet: Oligonucleotides
Table S3. CAST-Seq
Target	Function		ID	Sequence (5'-3')
CD123	CAST-Seq PCRI	bait	8278	TTTTAGATCCAAACCCACCAATC
	CAST-Seq PCRI	decoy fwd	8217	CCGGTAAATCATACTCTCTATTGTT
	CAST-Seq PCRI	decoy rev	8216	CATAGAATAGTCGGCGTCTT
	CAST-Seq PCRII	bait nested	8215	GACTGGAGTTCAGACGTGTGCTCTTCCGATCTCCAAACCCACCAATCACGAACC
Linker primers	CAST-Seq PCRI	prey	4032	GTAATACGACTCACTATAGGGC
	CAST-Seq PCRII	prey nested	4033	ACACTCTACACTCTTTCCCTACACGACGCTCTTCCGATCTAGGGCTCCGCTTAAGGGAC
Linker oligos	positive strand		4038	GTAATACGACTCACTATAGGGCTCCGCTTAAGGGACT
	negative strand		4039	P-GTCCCTTAAGCGGAGC-NH3
