# Supplementary material for: Epitope-engineered human hematopoietic stem cells are shielded from CD123-targeted immunotherapy
Source: J Exp Med. 2023 Sep 29;220(12):e20231235. doi: 10.1084/jem.20231235 (PMC10541312; doi:10.1084/jem.20231235)
Supplement: Table S4 — specifies all sequences of crRNAs, HDRT, primers (A) and flow cytometry antibodies (B) used in the study. [file JEM_20231235_TableS4.xlsx]

## Sheet: Sequences
Table S4 A. Sequences
Sequences
NAME		SEQUENCE (5'->3')
crRNA
crRNA TRAC		AGAGTCTCTCAGCTGGTACA
crRNA CD123		GTCTTTAACACACTCGATATCGG
crRNA CCR5		GCAGCATAGTGAGCCCAGAAGGG
HDRT
HDR template 123CAR		TTTCAGGTTTCCTTGAGTGGCAGGCCAGGCCTGGCCGTGAACGTTCACTGAAATCATGGCCTCTTGGCCAAGATTGATAGCTTGTGCCTGTCCCTGAGTCCCAGTCCATCACGAGCAGCTGGTTTCTAAGATGCTATTTCCCGTATAAAGCATGAGACCGTGACTTGCCAGCCCCACAGAGCCCCGCCCTTGTCCATCACTGGCATCTGGACTCCAGCCTGGGTTGGGGCAAAGAGGGAAATGAGATCATGTCCTAACCCTGATCCTCTTGTCCCACAGATATCCAGAACCCTGACCCTGCCGGCAGTGGAGAGGGCAGAGGAAGTCTGCTAACATGCGGTGACGTCGAGGAGAATCCTGGCCCAATGGCCTTACCAGTGACCGCCTTGCTCCTGCCGC…
wt template		TTTTAGATCCAAACCCACCAATCACGAACCTAAGGATGAAAGCAAAGGCTCAGCAGTTGACCTGGGACCTTAACAGAAATGTGACaGAcATtGAGTGTGTTAAAGACGCCGACTATTCTATGCCGGTAAATCATACTCTCTATTGTTTTTTTATTTTTATTTTATTTATTTATGTATTTA
KO template		TTTTAGATCCAAACCCACCAATCACGAACCTAAGGATGAAAGCAAAGGCTCAGCAGTTGACCTGGGACCTTAACAGAAATGTGACaGAcATGAGTGaTTGAAAtGACGCCGACTATTCTATGCCGGTAAATCATACTCTCTATTGTTTTTTTATTTTTATTTTATTTATTTATGTATTTA
HDR template E51K		TTTTAGATCCAAACCCACCAATCACGAACCTAAGGATGAAAGCAAAGGCTCAGCAGTTGACCTGGGACCTTAACAGAAATGTGACaGAcATtaagTGTGTTAAAGACGCCGACTATTCTATGCCGGTAAATCATACTCTCTATTGTTTTTTTATTTTTATTTTATTTATTTATGTATTTA
HDR template E51T		TTTTAGATCCAAACCCACCAATCACGAACCTAAGGATGAAAGCAAAGGCTCAGCAGTTGACCTGGGACCTTAACAGAAATGTGACaGAcATtaccTGTGTTAAAGACGCCGACTATTCTATGCCGGTAAATCATACTCTCTATTGTTTTTTTATTTTTATTTTATTTATTTATGTATTTA
Primer
Fwd_HDRT CD123-CAR		TTTCAGGTTTCCTTGAGTGGCA
Rev_HDRT CD123-CAR		TGGCCATTCCTGAAGCAAGGA
Fwd_Sequencing 123CAR		CTCCCATTCTGCTAATGCCCA
Rev_Sequencing 123CAR		CTCCTGCCACCTTCTCTTCATC
hu CD123-Reverse primer		TGAAGCTCATAGCGAAATTTGC
hu CD123-E51K-FWD		TGTGACCGATATCAAGTGTGTTAAAGACGC
hu CD123-E51K-REV		GCGTCTTTAACACACTTGATATCGGTCACA
hu CD123-E51T-Fwd		TGTGACCGATATCTATTGTGTTAAAGACGC
hu CD123-E51T-Rev		GCGTCTTTAACACAATAGATATCGGTCA
hu CD123-E51S-Fwd		TGTGACCGATATCTCGTGTGTTAAAGACGC
hu CD123-E51S-Rev		GCGTCTTTAACACACGAGATATCGGTCACA
hu CD123-E51Q-Fwd		TGTGACCGATATCCAGTGTGTTAAAGACGC
hu CD123-E51Q-Rev		GCGTCTTTAACACACTGGATATCGGTCACA
hu CD123-E51R-Fwd		TGTGACCGATATCCGGTGTGTTAAAGACGC
hu CD123-E51R-rev		GCGTCTTTAACACACCGGATATCGGTCACA
hu CD123-E51M-Fwd		TGTGACCGATATCATGTGTGTTAAAGACGC
hu CD123-E51M-Rev		GCGTCTTTAACACACATGATATCGGTCACA
hu CD123-E51G-Fwd		TGTGACCGATATCGGGTGTGTTAAAGACGC
hu CD123-E51G-Rev		GCGTCTTTAACACACCCGATATCGGTCACA
hu CD123-E51N-Fwd		TGTGACCGATATCAACTGTGTTAAAGACGC
hu CD123-E51N-Rev		GCGTCTTTAACACAGTTGATATCGGTCACA
hu CD123-E51A-Fwd		TGTGACCGATATCGCGTGTGTTAAAGACGC
hu CD123-E51A-Rev		GCGTCTTTAACACACGCGATATCGGTCACA
HuCD123-S59I-Fwd		AGACGCCGACTATATTATGCCGGCAGTGAAC
HuCD123-S59I-Rev		GTTCACTGCCGGCATAATATAGTCGGCGTCT
HuCD123-S59G-Fwd		AGACGCCGACTATGGTATGCCGGCAGTGAAC
HuCD123-S59G-Rev		GTTCACTGCCGGCATACCATAGTCGGCGTCT
HuCD123-S59P-Fwd		AGACGCCGACTATCCTATGCCGGCAGTGAAC
HuCD123-S59P-Rev		GTTCACTGCCGGCATAGGATAGTCGGCGTCT
HuCD123-S59E-Fwd		AGACGCCGACTATGAGATGCCGGCAGTGAAC
HuCD123-S59E-Rev		GTTCACTGCCGGCATCTCATAGTCGGCGTCT
HuCD123-S59L-Fwd		AGACGCCGACTATTTAATGCCGGCAGTGAAC
HuCD123-S59L-Rev		GTTCACTGCCGGCATTAAATAGTCGGCGTCT
HuCD123-S59T-Fwd		AGACGCCGACTATTATATGCCGGCAGTGAAC
HuCD123-S59T-Rev		GTTCACTGCCGGCATATAATAGTCGGCGTCT
HuCD123-S59F-Fwd		AGACGCCGACTATTTTATGCCGGCAGTGAAC
HuCD123-S59F-Rev		GTTCACTGCCGGCATAAAATAGTCGGCGTCT
HuCD123-S59R-Fwd		AGACGCCGACTATAGAATGCCGGCAGTGAAC
HuCD123-S59R-Rev		GTTCACTGCCGGCATTCTATAGTCGGCGTCT
HuCD123-S59K-Fwd		AGACGCCGACTATAAAATGCCGGCAGTGAAC
HuCD123-S59K-Rev		GTTCACTGCCGGCATTTTATAGTCGGCGTCT
HuCD123-R84T-Fwd		ACCAACTACACCGTCACAGTGGCCAACCCA
HuCD123-R84T-Rev		TGGGTTGGCCACTGTGACGGTGTAGTTGGT
HuCD123-R84K-Fwd		ACCAACTACACCGTCAAAGTGGCCAACCCA
HuCD123-R84K-Rev		TGGGTTGGCCACTTTGACGGTGTAGTTGGT
HuCD123-R84S-Fwd		ACCAACTACACCGTCTCAGTGGCCAACCCA
HuCD123-R84S-Rev		TGGGTTGGCCACTGAGACGGTGTAGTTGGT
HuCD123-R84Q-fwd		ACCAACTACACCGTCCAAGTGGCCAACCCA
HuCD123-R84Q-Rev		TGGGTTGGCCACTTGGACGGTGTAGTTGGT
HuCD123-R84N-Fwd		ACCAACTACACCGTCAATGTGGCCAACCCA
HuCD123-R84N-Rev		TGGGTTGGCCACATTGACGGTGTAGTTGGT
HuCD123-R84E-Fwd		ACCAACTACACCGTCGAAGTGGCCAACCC
HuCD123-R84E-Rev		TGGGTTGGCCACTTCGACGGTGTAGTTGGT
HuCD123-R84H-Fwd		ACCAACTACACCGTCCATGTGGCCAACCCA
HuCD123-R84H-Rev		TGGGTTGGCCACATGGACGGTGTAGTTGGT
HuCD123-R84A-Fwd		ACCAACTACACCGTCGCAGTGGCCAACCCA
HuCD123-R84A-Rev		TGGGTTGGCCACTGCGACGGTGTAGTTGGT
HuCD123-R84L-Fwd		ACCAACTACACCGTCCTAGTGGCCAACCCA
HuCD123-R84L-Rev		TGGGTTGGCCACTAGGACGGTGTAGTTGGT
T7 promoter-huCD123 forward primer		1741 TAATACGACTCACTATAGG
sequencing_gDNA_CD123_f		TTCGAACTCCAACCTGTCACC
sequencing_gDNA_CD123_r		CGGAAACGTCTTGTTCGTCA
NGS_primer_f		TCGTCGGCAGCGTCAGATGTGTATAAGAGACAGCCACCAATCACGAACCTAAG
NGS_primer_r		GTCTCGTGGGCTCGGAGATGTGTATAAGAGACAGGAGCAAGACTCCGTCTCAAA
rhAmpSeq Primer
OnT_f		/rhSeq-f/CCC ACC AAT CAC GAA CCT rAAG GA/GT1/
OnT_r		/rhSeq-r/GGC ATG GAC CTG GGA GrGT GGA /GT2/
OT1_f		/rhSeq-f/CAA ACA GGC AGA ATC CAT GTrC CTC T/GT4/
OT1_r		/rhSeq-r/ACT TTT GTG TCC CAT TCC TTrC CAG G/GT4/
OT2_f		/rhSeq-f/AAA TGT GCT GAG CAA CTT CTA AAA rGAC TC/GT1/
OT2_r		/rhSeq-r/CAG CAA GTT ACA GAC CAA AGT AAA TrGT TCT /GT2/
OT3_f		/rhSeq-f/GTA TCT TTG ATC ATG CCC TAG TTT ArCT CAG /GT4/
OT3_r		/rhSeq-r/ACA GAT TCC TTT GGC TCT CTA AArG CTT A/GT2/
OT4_f		/rhSeq-f/TTG TAT AGT GAA CTA GTT GGC AGrG AAG C/GT3/
OT4_r		/rhSeq-r/TAT GAA TGG CAC CAT TTC CAG rGTC TG/GT2/
OT5_f		/rhSeq-f/TCA ATT TTC TCC AGA TTG AGC TrGT GGA /GT4/
OT5_r		/rhSeq-r/ACC TCC ATA CTG TTT TCC ATA ATrG GTT C/GT1/
OT6_f		/rhSeq-f/CCA AGT TAG GGC AAC ATC TCT ArCA ATG /GT3/
OT6_r		/rhSeq-r/AGT ATT CAG CAT TGA AGC AGT TCrC TGG A/GT4/
OT7_f		/rhSeq-f/TTC TGT CAT TCA TTC AAG TGA GArC CAA G/GT4/
OT7_r		/rhSeq-r/TTC ATA AAA CTG AAG GCA AGT GAA rGAA AG/GT4/
OT8_f		/rhSeq-f/CAA TTT CCC ACT GGC CTC rCAC TC/GT3/
OT8_r		/rhSeq-r/AAA GCA GTT GTG AAC AGG GArG CAT C/GT4/
OT9_f		/rhSeq-f/CTT CAC AAT CTA TAC TTC CCA CArA AGG A/GT1/
OT9_r		/rhSeq-r/ATG GCC ATT TTT CCA AGT GTA ArGG TGG /GT1/
OT10_f		/rhSeq-f/GGC CCT CTT GTC AAA TAT TAC TTrC CTT G/GT2/
OT10_r		/rhSeq-r/ACA CTC ATG ATT TGT GCA CTT TTrC TGT A/GT1/
OT11_f		/rhSeq-f/AAA GAT GTG TGG TCC CTG TArC AAC A/GT2/
OT11_r		/rhSeq-r/AAA TGT AGA CCC TGG GAA ACA rCCT CT/GT2/
OT12_f		/rhSeq-f/TGT GCT TCA GTT TTC CAT CTG rCCA AT/GT1/
OT12_r		/rhSeq-r/CTG GAC CCG TTA ATG ATT ACT rGAT TG/GT2/
OT13_f		/rhSeq-f/GAA TAC TTA GAT ATC TGA GGG CTG ATrG ATT T/GT1/
OT13_r		/rhSeq-r/CCA ATA ATG TGA GAA AGA CAG GTA TrCC TAA /GT1/
OT14_f		/rhSeq-f/AGT TTG TGA TGG AAA GCA AGA rGAA GG/GT4/
OT14_r		/rhSeq-r/CTT GTC CTT TAA CTG GTA AGC CrCA TTG /GT1/
OT15_f		/rhSeq-f/TGC CCA ATT TCT CTA CTT TTA CTT rGCT CA/GT1/
OT15_r		/rhSeq-r/CCC ACC AAA GAA CAT TGA AGA ArCA ACA /GT2/
OT16_f		/rhSeq-f/GAA TTA GTG TTG AGT TGT CAC AAG ArCA TGG /GT2/
OT16_r		/rhSeq-r/CCC AAC TCA GGA ATT TTG TAC TTA TArC TAG C/GT1/
OT17_f		/rhSeq-f/CAC CCA GCC TCA ATC TCT TTrC TTG T/GT1/
OT17_r		/rhSeq-r/CCT GCC TGA GCA CTA AGA ArAC ATT /GT2/

## Sheet: Antibodies
Table S4 B. Flow cytometry antibodies
TARGET		FLUOROCHROME	CLONE	CONCENTRATION	COMPANY	CAT. NR.	RRID tag
CD123-Biotin		Biotin	CSL362	1:50	-	-
CD123		Alexa Fluor 650	6H6	1:200	BioLegend	306020	AB_2563827
Streptavidin		PE		1:500	BioLegend	405204	-
Streptavidin		FITC	-	1:200	BioLegend	405202	-
CD3		PerCPCy5.5	UCHT1	1:100	BioLegend	300430	AB_893299
CD3		Brilliant Violet 421	UCHT1	1:50	BioLegend	300434	AB_10962690
CD4		APC	RPA-T4	1:100	BioLegend	300514	AB_314082
CD4		Alexa Fluor 488	RPA-T4	1:100	BioLegend	300519	AB_389311
CD4		Brilliant Violet 510	RPA-T4	1:100	BioLegend	300545	AB_2563313
CD8a		PE	RPA-T8	1:100	BioLegend	301008	AB_314126
CD8a		Alexa Fluor 700	RPA-T8	1:100	BioLegend	301028	AB_493745
TCRa/b		Brilliant Violet 421	IP26	1:25	BioLegend	306722	AB_2562805
CD33		PE CF594	WM53	1:100	BD Biosciences	562492	AB_2713912
CD69		Brilliant Violet 605	FN50	1:25	BioLegend	310938	AB_2562307
GlyA/CD235a		PE	11E4B-7-6	1:100	Beckman Coulter	A07792	-
CD34		PerCPCy5.5	8G12 (HPCA2)	1:10	BD Biosciences	347222	AB_2868843
CD38		Alexa Fluor 700	LS198-4-3	1:50	Beckman Coulter	B23489	-
CD45RA		APC/Fire	HI100	1:50	Biolegend	304152	AB_2616715
CD90		PE/Cyanine7	5E10	1:50	BD Biosciences	561558	AB_10714644
CD11c		PE CF594	B-Ly6	1:50	BD Biosciences	562393	AB_11153662
CD14		Brilliant Violet 711	M5E2	1:50	Biolegend	301838	AB_2562909
CD14		PE	M5E2	1:50	Biolegend	982508	AB_2810822
CD15		APC/Cyanine7	W6D3	1:50	Biolegend	323048	AB_2750190
NKp46/CD335		APC	9E2/NKp46	1:50	BD Biosciences	558051	AB_398653
CD117		Brilliant Violet 711	104D2	1:50	Biolegend	313230	AB_2566217
CD33		FITC	HIM3-4	1:50	Biolegend	303304	AB_314344
CD33		Brilliant Violet 785	WM35	1:50	Biolegend	303428	AB_2650888
CD19		Brilliant Violet 785	SJ25C1	1:50	Biolegend	363028	AB_2564257
CD13		PE/Cyanine7	WM15	1:50	Biolegend	301712	AB_10900260
HLA-DR		BUV496	G46-6	1:50	BD Biosciences	749866	AB_2874106
FceRI		Alexa Fluor 488		1:50	Biolegend	334640	AB_2721290
CD45		V500	HI30	1:200	BD Biosciences	560777	AB_1937324
CD45		Brillant Violet 605	30-F11	1:200	Biolegend	103155	AB_2650656
CD45		Alexa Fluor 700	30-F11	1:200	Biolegend	103128	AB_493715
MIRG123-Biotin					produced in lab
Zombie UV Fixable Viability Kit		-		1:1000	BioLegend	423108	-
eBioscience Fixabile Viability Dye eFluor 780		-		1:1000	Invitrogen	65-0865-14	-
CellTrace Violet Cell Proliferation Kit		-		1:1000	Invitrogen	C34557	-
pSTAT5		Alexa Fluor 647	47/Stat5(pY694)	1:50	BD Biosciences	612599	AB_399882
IgG1 isotype k control		Alexa Fluor 647			BD Biosciences	557732	AB_396840
FcR blocking reagent human				1:200	Miltenyi	130-059-901	-
CD16/32			2.4G2	1:200	BioXcell	BP0307	-
